# Supplementary material for: Diaqua­bis­(4,4′-bipyridine-κN)bis­(2,4,5-trifluoro-3-hy­droxy­benzoato-κO 1)manganese(II)
Source: Acta Crystallogr Sect E Struct Rep Online. 2011 Nov 25;67(Pt 12):m1826. doi: 10.1107/S1600536811049610 (PMC3238726; doi:10.1107/S1600536811049610)
Supplement: Supplementary file 1 [file e-67-m1826-sup1.cif]

##############################################################################
#                                                                            #
# This CIF contains the data in a paper accepted for publication in          #
# Acta Crystallographica Section E. It conforms to the requirements of       #
# Notes for Authors for Acta Crystallographica Section E, and has been       #
# peer reviewed under the auspices of the IUCr Commission on Journals.       #
#                                                                            #
# Full details of the Crystallographic Information File format               #
# are given in the paper "The Crystallographic Information File (CIF):       #
# a New Standard Archive File for Crystallography" by S. R. Hall, F. H.      #
# Allen and I. D. Brown [Acta Cryst. (1991), A47, 655-685].                  #
#                                                                            #
# The current version of the core CIF dictionary is obtainable from          #
# ftp://ftp.iucr.org/pub/cif_core.dic.                                       #
#                                                                            #
# Software is freely available for graphical display of the structure(s)     #
# in this CIF. For information consult the CIF software page                 #
# http://www.iucr.org/resources/cif/software.                                #
#                                                                            #
# This file may be used for bona fide research purposes within the           #
# scientific community so long as proper attribution is given to the journal # 
# article from which it was obtained.                                        #
#                                                                            #
##############################################################################
data_global
_audit_creation_method     SHELXTL
_journal_date_recd_electronic     2011-09-01
_journal_date_accepted     2011-11-21
_journal_name_full     'Acta Crystallographica, Section E'
_journal_year     2011
_journal_volume     67
_journal_issue     12
_journal_page_first     m1826
_journal_page_last     m1826
_journal_paper_category     QM
_journal_coeditor_code     RN2092
_publ_contact_author_name     'Chun-Gang Min'
_publ_contact_author_address
; Research Center for Analysis and Measurement,
  Kunming University of Science and Technology,
  650093 Kunming, Yunnan,
  People's Republic of China
;
_publ_contact_author_email     minchungang@163.com
_publ_contact_author_fax     '+86 871 5110975'
_publ_contact_author_phone     '+86 871 5110975'
_publ_section_title
;\
Diaquabis(4,4'-bipyridine-\k<i>N</i>)bis(2,4,5-trifluoro-3-\
hydroxybenzoato-\k<i>O</i>^1^)manganese(II)
;
loop_
    _publ_author_name
    _publ_author_footnote
    _publ_author_address
    'Chun-Gang Min' .
; Research Center for Analysis and Measurement,
  Kunming University of Science and Technology,
  650093 Kunming, Yunnan,
  People's Republic of China
;
    'Xi-Kun Yang' .
; Research Center for Analysis and Measurement,
  Kunming University of Science and Technology,
  650093 Kunming, Yunnan,
  People's Republic of China
;
data_I
_audit_creation_method     SHELXTL
_chemical_name_systematic
;
Diaquabis(4,4'-bipyridine-\k<i>N</i>)bis(2,4,5-trifluoro-3-
hydroxybenzoato-\k<i>O</i>^1^)manganese(II)
;
_chemical_name_common     ?
_chemical_formula_moiety     'C34 H24 F6 Mn N4 O8'
_chemical_formula_sum     'C34 H24 F6 Mn N4 O8'
_chemical_formula_iupac     '[Mn (C7 H2 F3 O3)2 (C10 H8 N2)2 (H2 O)2]'
_chemical_formula_weight     785.51
_chemical_melting_point     ?
_symmetry_cell_setting     triclinic
_symmetry_space_group_name_H-M     'P -1'
_symmetry_space_group_name_Hall     '-P 1'
loop_
    _symmetry_equiv_pos_as_xyz
    'x, y, z'
    '-x, -y, -z'
_cell_length_a     7.0706(6)
_cell_length_b     8.2939(7)
_cell_length_c     13.9856(12)
_cell_angle_alpha     79.2000(10)
_cell_angle_beta     88.3380(10)
_cell_angle_gamma     79.830(2)
_cell_volume     792.96(12)
_cell_formula_units_Z     1
_cell_measurement_reflns_used     1483
_cell_measurement_theta_min     2.93
_cell_measurement_theta_max     26.56
_cell_measurement_temperature     298(2)
_exptl_crystal_description     block
_exptl_crystal_colour     'light yellow'
_exptl_crystal_size_max     0.30
_exptl_crystal_size_mid     0.25
_exptl_crystal_size_min     0.20
_exptl_crystal_density_diffrn     1.645
_exptl_crystal_density_meas     ?
_exptl_crystal_density_method     'not measured'
_exptl_crystal_F_000     399
_exptl_absorpt_coefficient_mu     0.514
_exptl_absorpt_correction_type     multi-scan
_exptl_absorpt_process_details     '(SADABS; Bruker, 2005)'
_exptl_absorpt_correction_T_min     0.8611
_exptl_absorpt_correction_T_max     0.9042
_exptl_special_details     ?
_diffrn_ambient_temperature     298(2)
_diffrn_radiation_type     MoK\a
_diffrn_radiation_wavelength     0.71073
_diffrn_radiation_source     'fine-focus sealed tube'
_diffrn_radiation_monochromator     graphite
_diffrn_measurement_device_type     'Bruker SMART APEXII CCD area-detector'
_diffrn_measurement_method     '\f and \w scans'
_diffrn_detector_area_resol_mean     ?
_diffrn_reflns_number     4185
_diffrn_reflns_av_R_equivalents     0.0407
_diffrn_reflns_av_sigmaI/netI     0.0572
_diffrn_reflns_theta_min     2.54
_diffrn_reflns_theta_max     25.05
_diffrn_reflns_theta_full     25.05
_diffrn_measured_fraction_theta_max     0.993
_diffrn_measured_fraction_theta_full     0.993
_diffrn_reflns_limit_h_min     -8
_diffrn_reflns_limit_h_max     8
_diffrn_reflns_limit_k_min     -8
_diffrn_reflns_limit_k_max     9
_diffrn_reflns_limit_l_min     -15
_diffrn_reflns_limit_l_max     16
_diffrn_standards_number     0
_diffrn_standards_interval_count     ?
_diffrn_standards_interval_time     ?
_diffrn_standards_decay_%     ?
_refine_special_details
;
Refinement of <i>F</i>^2^ against ALL reflections. The weighted <i>R</i>-factor
<i>wR</i> and goodness of fit <i>S</i> are based on <i>F</i>^2^, conventional
<i>R</i>-factors <i>R</i> are based on <i>F</i>, with <i>F</i> set to zero for
negative <i>F</i>^2^. The threshold expression of <i>F</i>^2^ >
\s(<i>F</i>^2^) is used only for calculating <i>R</i>-factors(gt) <i>etc</i>.
and is not relevant to the choice of reflections for refinement.
<i>R</i>-factors based on <i>F</i>^2^ are statistically about twice as large
as those based on <i>F</i>, and <i>R</i>- factors based on ALL data will be
even larger.
;
_reflns_number_total     2792
_reflns_number_gt     2101
_reflns_threshold_expression     I>2sigma(I)
_refine_ls_structure_factor_coef     Fsqd
_refine_ls_matrix_type     full
_refine_ls_R_factor_all     0.0527
_refine_ls_R_factor_gt     0.0376
_refine_ls_wR_factor_gt     0.0786
_refine_ls_wR_factor_ref     0.0837
_refine_ls_goodness_of_fit_ref     1.007
_refine_ls_restrained_S_all     1.007
_refine_ls_number_reflns     2792
_refine_ls_number_parameters     241
_refine_ls_number_restraints     0
_refine_ls_hydrogen_treatment     constr
_refine_ls_weighting_scheme     calc
_refine_ls_weighting_details
         'calc w=1/[\s^2^(Fo^2^)+(0.0281P)^2^+0.0001P] where P=(Fo^2^+2Fc^2^)/3'
_atom_sites_solution_hydrogens     geom
_atom_sites_solution_primary     direct
_atom_sites_solution_secondary     difmap
_refine_ls_shift/su_max     0.000
_refine_ls_shift/su_mean     0.000
_refine_diff_density_max     0.292
_refine_diff_density_min     -0.281
_refine_ls_extinction_method     none
_refine_ls_extinction_coef     ?
loop_
    _atom_type_symbol
    _atom_type_description
    _atom_type_scat_dispersion_real
    _atom_type_scat_dispersion_imag
    _atom_type_scat_source
    'C' 'C' 0.0033 0.0016
                         'International Tables Vol C Tables 4.2.6.8 and 6.1.1.4'
    'H' 'H' 0.0000 0.0000
                         'International Tables Vol C Tables 4.2.6.8 and 6.1.1.4'
    'F' 'F' 0.0171 0.0103
                         'International Tables Vol C Tables 4.2.6.8 and 6.1.1.4'
    'Mn' 'Mn' 0.3368 0.7283
                         'International Tables Vol C Tables 4.2.6.8 and 6.1.1.4'
    'N' 'N' 0.0061 0.0033
                         'International Tables Vol C Tables 4.2.6.8 and 6.1.1.4'
    'O' 'O' 0.0106 0.0060
                         'International Tables Vol C Tables 4.2.6.8 and 6.1.1.4'
_computing_data_collection     '<i>APEX2</i> (Bruker, 2005)'
_computing_cell_refinement     '<i>SAINT</i> (Bruker, 2005)'
_computing_data_reduction     '<i>SAINT</i> (Bruker, 2005)'
_computing_structure_solution     '<i>SHELXTL</i> (Sheldrick, 2008)'
_computing_structure_refinement     '<i>SHELXTL</i> (Sheldrick, 2008)'
_computing_molecular_graphics     '<i>SHELXTL</i> (Sheldrick, 2008)'
_computing_publication_material     '<i>SHELXTL</i> (Sheldrick, 2008)'
loop_
    _atom_site_type_symbol
    _atom_site_label
    _atom_site_fract_x
    _atom_site_fract_y
    _atom_site_fract_z
    _atom_site_U_iso_or_equiv
    _atom_site_adp_type
    _atom_site_calc_flag
    _atom_site_refinement_flags
    _atom_site_occupancy
    _atom_site_symmetry_multiplicity
    _atom_site_disorder_assembly
    _atom_site_disorder_group
    Mn Mn1 0.0000 0.5000 0.5000 0.03192(17) Uani d S 1 2 . .
    F F1 0.2679(2) 0.40469(16) 0.18986(10) 0.0502(4) Uani d . 1 1 . .
    F F2 0.4119(2) -0.13268(18) 0.11722(11) 0.0654(5) Uani d . 1 1 . .
    F F3 0.4709(2) -0.26309(17) 0.30543(11) 0.0653(5) Uani d . 1 1 . .
    O O1 0.1454(2) 0.3687(2) 0.39423(11) 0.0390(4) Uani d . 1 1 . .
    O O1W 0.2747(2) 0.5272(2) 0.55884(12) 0.0481(5) Uani d D 1 1 . .
    H H1W 0.3355 0.6075 0.5531 0.072 Uiso d RD 1 1 . .
    H H2W 0.3528 0.4491 0.5395 0.072 Uiso d RD 1 1 . .
    O O2 0.4427(2) 0.2766(2) 0.45383(12) 0.0452(5) Uani d . 1 1 . .
    O O3 0.3067(3) 0.1957(2) 0.05414(12) 0.0541(5) Uani d . 1 1 . .
    H H3 0.2740 0.2973 0.0440 0.081 Uiso calc R 1 1 . .
    N N1 -0.0323(3) 0.7434(2) 0.38644(14) 0.0371(5) Uani d . 1 1 . .
    N N2 -0.2524(3) 1.4900(3) 0.03585(15) 0.0475(6) Uani d . 1 1 . .
    C C9 -0.2397(4) 1.3428(3) 0.01136(19) 0.0573(8) Uani d . 1 1 . .
    H H9 -0.2601 1.3389 -0.0535 0.069 Uiso calc R 1 1 . .
    C C10 -0.1977(4) 1.1936(3) 0.07644(19) 0.0513(7) Uani d . 1 1 . .
    H H10 -0.1919 1.0933 0.0549 0.062 Uiso calc R 1 1 . .
    C C6 -0.1646(3) 1.1932(3) 0.17280(17) 0.0340(6) Uani d . 1 1 . .
    C C7 -0.1801(4) 1.3478(3) 0.19819(19) 0.0562(8) Uani d . 1 1 . .
    H H7 -0.1596 1.3557 0.2624 0.067 Uiso calc R 1 1 . .
    C C8 -0.2257(5) 1.4904(3) 0.1290(2) 0.0617(9) Uani d . 1 1 . .
    H H8 -0.2384 1.5927 0.1488 0.074 Uiso calc R 1 1 . .
    C C3 -0.1171(3) 1.0381(3) 0.24554(17) 0.0327(6) Uani d . 1 1 . .
    C C4 -0.0622(4) 0.8826(3) 0.22071(18) 0.0458(7) Uani d . 1 1 . .
    H H4 -0.0530 0.8736 0.1554 0.055 Uiso calc R 1 1 . .
    C C5 -0.0210(4) 0.7414(3) 0.29101(18) 0.0465(7) Uani d . 1 1 . .
    H H5 0.0164 0.6394 0.2713 0.056 Uiso calc R 1 1 . .
    C C1 -0.0822(4) 0.8925(3) 0.41036(17) 0.0409(6) Uani d . 1 1 . .
    H H1 -0.0885 0.8980 0.4762 0.049 Uiso calc R 1 1 . .
    C C2 -0.1251(4) 1.0389(3) 0.34485(17) 0.0407(6) Uani d . 1 1 . .
    H H2 -0.1597 1.1390 0.3669 0.049 Uiso calc R 1 1 . .
    C C11 0.3130(4) 0.2840(3) 0.39429(16) 0.0322(6) Uani d . 1 1 . .
    C C12 0.3486(3) 0.1745(3) 0.31840(16) 0.0305(5) Uani d . 1 1 . .
    C C13 0.3175(3) 0.2371(3) 0.22071(17) 0.0331(6) Uani d . 1 1 . .
    C C15 0.3911(4) -0.0307(3) 0.18248(18) 0.0396(6) Uani d . 1 1 . .
    C C16 0.4213(3) -0.0955(3) 0.27927(18) 0.0395(6) Uani d . 1 1 . .
    C C17 0.4035(3) 0.0031(3) 0.34792(17) 0.0355(6) Uani d . 1 1 . .
    H H17 0.4276 -0.0432 0.4132 0.043 Uiso calc R 1 1 . .
    C C14 0.3377(3) 0.1397(3) 0.14978(17) 0.0350(6) Uani d . 1 1 . .
loop_
    _atom_site_aniso_label
    _atom_site_aniso_U_11
    _atom_site_aniso_U_22
    _atom_site_aniso_U_33
    _atom_site_aniso_U_12
    _atom_site_aniso_U_13
    _atom_site_aniso_U_23
    Mn1 0.0402(3) 0.0269(3) 0.0264(3) -0.0019(2) -0.0003(2) -0.0029(2)
    F1 0.0817(11) 0.0280(8) 0.0353(8) -0.0021(7) 0.0036(8) 0.0012(6)
    F2 0.1059(14) 0.0421(10) 0.0487(10) 0.0014(9) -0.0030(9) -0.0223(8)
    F3 0.0996(13) 0.0275(9) 0.0604(11) 0.0124(8) -0.0129(9) -0.0065(8)
    O1 0.0435(11) 0.0392(10) 0.0310(10) 0.0052(8) -0.0003(8) -0.0096(8)
    O1W 0.0412(11) 0.0415(11) 0.0618(12) -0.0062(8) -0.0004(9) -0.0109(9)
    O2 0.0460(11) 0.0439(11) 0.0478(11) -0.0067(8) -0.0111(9) -0.0128(9)
    O3 0.0902(15) 0.0395(11) 0.0288(10) -0.0025(10) -0.0028(10) -0.0042(8)
    N1 0.0477(13) 0.0311(12) 0.0310(12) -0.0070(10) 0.0016(10) -0.0018(9)
    N2 0.0673(16) 0.0354(13) 0.0365(13) -0.0076(11) -0.0104(11) 0.0021(11)
    C9 0.095(2) 0.0457(18) 0.0285(15) -0.0092(16) -0.0113(15) 0.0005(13)
    C10 0.082(2) 0.0330(16) 0.0375(16) -0.0059(14) -0.0067(14) -0.0051(13)
    C6 0.0353(14) 0.0322(14) 0.0320(14) -0.0039(11) -0.0009(11) -0.0015(11)
    C7 0.095(2) 0.0367(17) 0.0334(16) -0.0049(15) -0.0119(15) -0.0031(13)
    C8 0.107(3) 0.0311(16) 0.0451(18) -0.0064(16) -0.0170(17) -0.0033(14)
    C3 0.0331(14) 0.0309(14) 0.0329(14) -0.0065(11) 0.0002(11) -0.0024(11)
    C4 0.072(2) 0.0352(16) 0.0276(14) -0.0041(13) 0.0043(13) -0.0038(12)
    C5 0.073(2) 0.0285(15) 0.0345(16) -0.0011(13) 0.0019(14) -0.0046(12)
    C1 0.0605(18) 0.0342(15) 0.0283(14) -0.0101(12) 0.0006(12) -0.0046(12)
    C2 0.0596(17) 0.0270(14) 0.0339(15) -0.0057(12) 0.0003(12) -0.0038(12)
    C11 0.0408(15) 0.0265(13) 0.0274(13) -0.0059(11) 0.0026(12) -0.0002(10)
    C12 0.0277(13) 0.0318(14) 0.0308(13) -0.0026(10) 0.0028(10) -0.0061(11)
    C13 0.0363(14) 0.0219(13) 0.0371(14) -0.0003(10) 0.0027(11) -0.0002(11)
    C15 0.0461(16) 0.0366(16) 0.0371(15) -0.0008(12) 0.0003(12) -0.0153(13)
    C16 0.0455(16) 0.0244(14) 0.0444(16) 0.0020(11) -0.0035(12) -0.0030(12)
    C17 0.0385(14) 0.0330(14) 0.0307(14) 0.0009(11) -0.0038(11) -0.0015(11)
    C14 0.0423(15) 0.0346(15) 0.0274(14) -0.0040(11) 0.0009(11) -0.0062(11)
_geom_special_details
;
All e.s.d.'s (except the e.s.d. in the dihedral angle between two l.s. planes)
are estimated using the full covariance matrix. The cell e.s.d.'s are taken
into account individually in the estimation of e.s.d.'s in distances, angles
and torsion angles; correlations between e.s.d.'s in cell parameters are only
used when they are defined by crystal symmetry. An approximate (isotropic)
treatment of cell e.s.d.'s is used for estimating e.s.d.'s involving l.s.
planes.
;
loop_
    _geom_bond_atom_site_label_1
    _geom_bond_atom_site_label_2
    _geom_bond_site_symmetry_2
    _geom_bond_distance
    _geom_bond_publ_flag
    Mn1 O1 . 2.1335(15) ?
    Mn1 O1 2_566 2.1335(15) ?
    Mn1 O1W 2_566 2.1949(16) ?
    Mn1 O1W . 2.1949(16) ?
    Mn1 N1 . 2.3038(19) ?
    Mn1 N1 2_566 2.3038(19) ?
    F1 C13 . 1.361(3) ?
    F2 C15 . 1.345(3) ?
    F3 C16 . 1.354(3) ?
    O1 C11 . 1.266(3) ?
    O1W H1W . 0.8445 ?
    O1W H2W . 0.8541 ?
    O2 C11 . 1.242(3) ?
    O3 C14 . 1.342(3) ?
    O3 H3 . 0.8200 ?
    N1 C1 . 1.326(3) ?
    N1 C5 . 1.338(3) ?
    N2 C9 . 1.316(3) ?
    N2 C8 . 1.323(3) ?
    C9 C10 . 1.383(4) ?
    C9 H9 . 0.9300 ?
    C10 C6 . 1.374(3) ?
    C10 H10 . 0.9300 ?
    C6 C7 . 1.378(3) ?
    C6 C3 . 1.476(3) ?
    C7 C8 . 1.377(4) ?
    C7 H7 . 0.9300 ?
    C8 H8 . 0.9300 ?
    C3 C4 . 1.385(3) ?
    C3 C2 . 1.389(3) ?
    C4 C5 . 1.374(3) ?
    C4 H4 . 0.9300 ?
    C5 H5 . 0.9300 ?
    C1 C2 . 1.369(3) ?
    C1 H1 . 0.9300 ?
    C2 H2 . 0.9300 ?
    C11 C12 . 1.510(3) ?
    C12 C13 . 1.377(3) ?
    C12 C17 . 1.392(3) ?
    C13 C14 . 1.382(3) ?
    C15 C16 . 1.368(3) ?
    C15 C14 . 1.388(3) ?
    C16 C17 . 1.363(3) ?
    C17 H17 . 0.9300 ?
loop_
    _geom_angle_atom_site_label_1
    _geom_angle_atom_site_label_2
    _geom_angle_atom_site_label_3
    _geom_angle_site_symmetry_1
    _geom_angle_site_symmetry_3
    _geom_angle
    _geom_angle_publ_flag
    O1 Mn1 O1 . 2_566 180.0 ?
    O1 Mn1 O1W . 2_566 88.91(6) ?
    O1 Mn1 O1W 2_566 2_566 91.09(6) ?
    O1 Mn1 O1W . . 91.09(6) ?
    O1 Mn1 O1W 2_566 . 88.91(6) ?
    O1W Mn1 O1W 2_566 . 180.00(8) ?
    O1 Mn1 N1 . . 89.39(6) ?
    O1 Mn1 N1 2_566 . 90.61(6) ?
    O1W Mn1 N1 2_566 . 84.76(7) ?
    O1W Mn1 N1 . . 95.24(7) ?
    O1 Mn1 N1 . 2_566 90.61(6) ?
    O1 Mn1 N1 2_566 2_566 89.39(6) ?
    O1W Mn1 N1 2_566 2_566 95.24(7) ?
    O1W Mn1 N1 . 2_566 84.76(7) ?
    N1 Mn1 N1 . 2_566 180.0 ?
    C11 O1 Mn1 . . 130.94(15) ?
    Mn1 O1W H1W . . 133.3 ?
    Mn1 O1W H2W . . 102.0 ?
    H1W O1W H2W . . 104.9 ?
    C14 O3 H3 . . 109.5 ?
    C1 N1 C5 . . 115.8(2) ?
    C1 N1 Mn1 . . 122.51(15) ?
    C5 N1 Mn1 . . 121.30(16) ?
    C9 N2 C8 . . 116.3(2) ?
    N2 C9 C10 . . 123.8(2) ?
    N2 C9 H9 . . 118.1 ?
    C10 C9 H9 . . 118.1 ?
    C6 C10 C9 . . 120.1(3) ?
    C6 C10 H10 . . 119.9 ?
    C9 C10 H10 . . 119.9 ?
    C10 C6 C7 . . 115.8(2) ?
    C10 C6 C3 . . 122.7(2) ?
    C7 C6 C3 . . 121.5(2) ?
    C8 C7 C6 . . 120.4(3) ?
    C8 C7 H7 . . 119.8 ?
    C6 C7 H7 . . 119.8 ?
    N2 C8 C7 . . 123.6(3) ?
    N2 C8 H8 . . 118.2 ?
    C7 C8 H8 . . 118.2 ?
    C4 C3 C2 . . 115.2(2) ?
    C4 C3 C6 . . 123.1(2) ?
    C2 C3 C6 . . 121.7(2) ?
    C5 C4 C3 . . 121.1(2) ?
    C5 C4 H4 . . 119.5 ?
    C3 C4 H4 . . 119.5 ?
    N1 C5 C4 . . 123.2(2) ?
    N1 C5 H5 . . 118.4 ?
    C4 C5 H5 . . 118.4 ?
    N1 C1 C2 . . 124.6(2) ?
    N1 C1 H1 . . 117.7 ?
    C2 C1 H1 . . 117.7 ?
    C1 C2 C3 . . 120.2(2) ?
    C1 C2 H2 . . 119.9 ?
    C3 C2 H2 . . 119.9 ?
    O2 C11 O1 . . 125.9(2) ?
    O2 C11 C12 . . 118.6(2) ?
    O1 C11 C12 . . 115.3(2) ?
    C13 C12 C17 . . 118.4(2) ?
    C13 C12 C11 . . 122.2(2) ?
    C17 C12 C11 . . 119.3(2) ?
    F1 C13 C12 . . 119.4(2) ?
    F1 C13 C14 . . 116.7(2) ?
    C12 C13 C14 . . 123.9(2) ?
    F2 C15 C16 . . 119.9(2) ?
    F2 C15 C14 . . 118.9(2) ?
    C16 C15 C14 . . 121.2(2) ?
    F3 C16 C17 . . 120.4(2) ?
    F3 C16 C15 . . 117.6(2) ?
    C17 C16 C15 . . 122.0(2) ?
    C16 C17 C12 . . 118.7(2) ?
    C16 C17 H17 . . 120.6 ?
    C12 C17 H17 . . 120.6 ?
    O3 C14 C13 . . 125.6(2) ?
    O3 C14 C15 . . 118.5(2) ?
    C13 C14 C15 . . 115.9(2) ?
loop_
    _geom_torsion_atom_site_label_1
    _geom_torsion_atom_site_label_2
    _geom_torsion_atom_site_label_3
    _geom_torsion_atom_site_label_4
    _geom_torsion_site_symmetry_1
    _geom_torsion_site_symmetry_2
    _geom_torsion_site_symmetry_3
    _geom_torsion_site_symmetry_4
    _geom_torsion
    _geom_torsion_publ_flag
    O1W Mn1 O1 C11 2_566 . . . -155.2(2) ?
    O1W Mn1 O1 C11 . . . . 24.8(2) ?
    N1 Mn1 O1 C11 . . . . 120.1(2) ?
    N1 Mn1 O1 C11 2_566 . . . -59.9(2) ?
    O1 Mn1 N1 C1 . . . . -165.93(19) ?
    O1 Mn1 N1 C1 2_566 . . . 14.07(19) ?
    O1W Mn1 N1 C1 2_566 . . . 105.11(19) ?
    O1W Mn1 N1 C1 . . . . -74.89(19) ?
    O1 Mn1 N1 C5 . . . . 21.15(19) ?
    O1 Mn1 N1 C5 2_566 . . . -158.85(19) ?
    O1W Mn1 N1 C5 2_566 . . . -67.81(19) ?
    O1W Mn1 N1 C5 . . . . 112.19(19) ?
    C8 N2 C9 C10 . . . . -1.1(5) ?
    N2 C9 C10 C6 . . . . -0.6(5) ?
    C9 C10 C6 C7 . . . . 1.2(4) ?
    C9 C10 C6 C3 . . . . -179.3(2) ?
    C10 C6 C7 C8 . . . . -0.2(4) ?
    C3 C6 C7 C8 . . . . -179.6(3) ?
    C9 N2 C8 C7 . . . . 2.3(5) ?
    C6 C7 C8 N2 . . . . -1.7(5) ?
    C10 C6 C3 C4 . . . . 14.1(4) ?
    C7 C6 C3 C4 . . . . -166.5(3) ?
    C10 C6 C3 C2 . . . . -165.7(2) ?
    C7 C6 C3 C2 . . . . 13.6(4) ?
    C2 C3 C4 C5 . . . . 0.5(4) ?
    C6 C3 C4 C5 . . . . -179.4(2) ?
    C1 N1 C5 C4 . . . . -1.5(4) ?
    Mn1 N1 C5 C4 . . . . 171.9(2) ?
    C3 C4 C5 N1 . . . . 0.6(4) ?
    C5 N1 C1 C2 . . . . 1.3(4) ?
    Mn1 N1 C1 C2 . . . . -171.9(2) ?
    N1 C1 C2 C3 . . . . -0.3(4) ?
    C4 C3 C2 C1 . . . . -0.6(4) ?
    C6 C3 C2 C1 . . . . 179.3(2) ?
    Mn1 O1 C11 O2 . . . . -10.1(4) ?
    Mn1 O1 C11 C12 . . . . 165.38(14) ?
    O2 C11 C12 C13 . . . . -128.6(2) ?
    O1 C11 C12 C13 . . . . 55.6(3) ?
    O2 C11 C12 C17 . . . . 55.3(3) ?
    O1 C11 C12 C17 . . . . -120.5(2) ?
    C17 C12 C13 F1 . . . . -178.5(2) ?
    C11 C12 C13 F1 . . . . 5.4(3) ?
    C17 C12 C13 C14 . . . . 0.0(4) ?
    C11 C12 C13 C14 . . . . -176.1(2) ?
    F2 C15 C16 F3 . . . . -0.3(4) ?
    C14 C15 C16 F3 . . . . 179.2(2) ?
    F2 C15 C16 C17 . . . . 179.4(2) ?
    C14 C15 C16 C17 . . . . -1.0(4) ?
    F3 C16 C17 C12 . . . . -178.7(2) ?
    C15 C16 C17 C12 . . . . 1.5(4) ?
    C13 C12 C17 C16 . . . . -1.0(3) ?
    C11 C12 C17 C16 . . . . 175.2(2) ?
    F1 C13 C14 O3 . . . . -2.3(4) ?
    C12 C13 C14 O3 . . . . 179.2(2) ?
    F1 C13 C14 C15 . . . . 179.1(2) ?
    C12 C13 C14 C15 . . . . 0.5(4) ?
    F2 C15 C14 O3 . . . . 0.7(4) ?
    C16 C15 C14 O3 . . . . -178.8(2) ?
    F2 C15 C14 C13 . . . . 179.5(2) ?
    C16 C15 C14 C13 . . . . 0.0(4) ?
loop_
    _geom_hbond_atom_site_label_D
    _geom_hbond_atom_site_label_H
    _geom_hbond_atom_site_label_A
    _geom_hbond_site_symmetry_A
    _geom_hbond_distance_DH
    _geom_hbond_distance_HA
    _geom_hbond_distance_DA
    _geom_hbond_angle_DHA
    O1W H2W O2 . 0.85 2.04 2.839(2) 155.4
    O1W H1W O2 2_666 0.84 1.97 2.773(2) 158.5
    O3 H3 N2 2_575 0.82 1.89 2.641(3) 152.4
