# Supplementary material for: Diaqua­bis­(4,4′-bipyridine-κN)bis­(2,4,5-trifluoro-3-hy­droxy­benzoato-κO 1)manganese(II)
Source: Acta Crystallogr Sect E Struct Rep Online. 2011 Nov 25;67(Pt 12):m1826. doi: 10.1107/S1600536811049610 (PMC3238726; doi:10.1107/S1600536811049610)
Supplement: Supplementary file 2 [file e-67-m1826-Isup2.hkl]

# 
# h,k,l, Fc-squared, Fo-squared, sigma(Fo-squared) and status flag 
# 
data_I
_shelx_title ' b in P-1' 
_shelx_refln_list_code          4 
_shelx_F_calc_maximum      171.79 
_exptl_crystal_F_000       399.00 
_reflns_d_resolution_high  0.8393 
 
loop_ 
 _symmetry_equiv_pos_as_xyz 
 'x, y, z' 
 '-x, -y, -z' 
 
_cell_length_a     7.0706 
_cell_length_b     8.2939 
_cell_length_c    13.9856 
_cell_angle_alpha  79.200 
_cell_angle_beta   88.338 
_cell_angle_gamma  79.830 
 
_shelx_F_squared_multiplier     1.000 
 
loop_ 
 _refln_index_h 
 _refln_index_k 
 _refln_index_l 
 _refln_F_squared_calc 
 _refln_F_squared_meas 
 _refln_F_squared_sigma 
 _refln_observed_status 
   1   0   0       81.23       63.67      2.27 o 
   2   0   0      173.97      158.58      5.12 o 
   3   0   0      650.67      640.74     17.09 o 
   4   0   0      104.47       77.14      7.65 o 
   5   0   0       44.84       45.00      7.45 o 
   6   0   0       31.96       35.31      7.86 o 
   7   0   0      151.75      167.09     11.26 o 
   8   0   0        5.35        2.65      6.02 o 
  -8   1   0       33.57       42.04     11.94 o 
  -7   1   0        0.67        1.53      4.69 o 
  -6   1   0       98.17       97.20      8.28 o 
  -5   1   0       20.07       21.80      4.26 o 
  -4   1   0      121.82      104.46      6.49 o 
  -3   1   0       43.11       36.90      6.12 o 
  -2   1   0      277.94      287.37     11.33 o 
  -1   1   0      131.39      129.68      4.18 o 
   0   1   0        3.89        5.10      1.02 o 
   1   1   0     3135.58     3206.89     28.16 o 
   2   1   0     3586.62     3692.92     37.14 o 
   3   1   0      281.71      259.39     11.73 o 
   4   1   0     7904.24     7687.07     51.70 o 
   5   1   0       15.07       13.28      3.53 o 
   6   1   0       30.99       21.63      6.84 o 
   7   1   0      217.49      224.09     17.86 o 
   8   1   0        5.43        9.85      5.01 o 
  -7   2   0       67.71       58.98     12.45 o 
  -6   2   0       11.93        9.61      4.03 o 
  -5   2   0      113.57      104.33      7.63 o 
  -4   2   0      642.68      615.63     15.60 o 
  -3   2   0        5.66       11.67      2.70 o 
  -2   2   0       58.16       69.06      4.13 o 
  -1   2   0      426.81      412.80      8.28 o 
   0   2   0       20.37       24.04      2.12 o 
   1   2   0     1280.01     1202.65    100.61 o 
   2   2   0       60.73       67.17      3.97 o 
   3   2   0      358.46      394.29     15.41 o 
   4   2   0      465.54      471.03     19.08 o 
   5   2   0       69.46       79.08      9.18 o 
   6   2   0      264.37      204.62     14.23 o 
   7   2   0       16.76       16.63      4.87 o 
   8   2   0      256.57      206.74     19.08 o 
  -7   3   0        0.86        3.47      5.51 o 
  -6   3   0       41.25       35.31      9.59 o 
  -5   3   0       51.48       53.10      6.46 o 
  -4   3   0      380.50      386.01     16.48 o 
  -3   3   0     1432.74     1454.60     22.43 o 
  -2   3   0      740.07      794.28     14.86 o 
  -1   3   0      647.37      656.69     12.30 o 
   0   3   0     1096.17     1100.77     15.01 o 
   1   3   0       31.93       34.35      3.21 o 
   2   3   0      375.26      340.54      9.31 o 
   3   3   0      492.50      508.17     10.26 o 
   4   3   0      354.06      352.29     10.13 o 
   5   3   0        8.06       16.22      5.31 o 
   6   3   0      130.50      125.72     12.86 o 
   7   3   0        2.90        0.21      3.62 o 
   8   3   0        0.74        0.99      3.59 o 
  -6   4   0       32.01       34.08     10.10 o 
  -5   4   0       87.48       89.29     12.86 o 
  -4   4   0      235.46      236.55     11.17 o 
  -3   4   0      185.02      183.42      8.93 o 
  -2   4   0      902.93      943.40     18.00 o 
  -1   4   0       71.40      103.98      5.87 o 
   0   4   0      930.84      935.52     32.25 o 
   1   4   0      254.61      244.54     30.51 o 
   2   4   0       86.45       83.57      5.49 o 
   3   4   0      442.14      422.81      8.38 o 
   4   4   0      859.56      898.18     29.49 o 
   5   4   0        3.30        3.57      3.78 o 
   6   4   0       26.51       24.90      7.35 o 
   7   4   0       26.72       19.08      7.55 o 
   8   4   0        1.37       -0.51      3.61 o 
  -6   5   0       17.67        4.69      6.22 o 
  -5   5   0        0.68       -0.51      4.39 o 
  -4   5   0      274.20      300.82     20.20 o 
  -3   5   0      198.73      190.58      9.81 o 
  -2   5   0      840.62      799.53     18.30 o 
  -1   5   0      166.50      179.98     15.82 o 
   0   5   0      320.47      301.60     11.48 o 
   1   5   0       20.64       20.79      3.79 o 
   2   5   0      483.98      477.21     21.48 o 
   3   5   0       63.35       62.01      5.96 o 
   4   5   0      252.70      248.17     16.84 o 
   5   5   0      149.24      154.59     14.49 o 
   6   5   0        7.28        6.84      5.31 o 
   7   5   0       89.95       99.08     14.49 o 
  -5   6   0      113.10      123.98     16.53 o 
  -4   6   0        3.27        1.63      4.39 o 
  -3   6   0       12.54        7.76      5.31 o 
  -2   6   0      391.50      389.39     14.24 o 
  -1   6   0       93.32      103.92      7.57 o 
   0   6   0      124.28      120.60      7.93 o 
   1   6   0      100.98      106.05     11.68 o 
   2   6   0        5.70        6.67      3.88 o 
   3   6   0      251.18      255.83     19.24 o 
   4   6   0        3.97        5.85      3.36 o 
   5   6   0       50.05       41.53      9.90 o 
   6   6   0       41.97       46.94     11.02 o 
   7   6   0       10.05        9.08      6.22 o 
  -4   7   0      105.76      104.80     15.31 o 
  -3   7   0        6.26        2.24      5.20 o 
  -2   7   0       67.44       69.39     11.33 o 
  -1   7   0     1269.75     1279.25     26.57 o 
   0   7   0       50.24       56.88      6.74 o 
   1   7   0        1.81        3.91      3.35 o 
   2   7   0      485.59      460.44     31.23 o 
   3   7   0        0.50       -1.92      2.50 o 
   4   7   0       10.47       11.33      6.53 o 
   5   7   0        4.07        5.10      5.51 o 
   6   7   0       39.76       34.80     10.10 o 
  -3   8   0        0.19        0.82      5.82 o 
  -2   8   0       48.47       57.14     11.53 o 
  -1   8   0      174.64      210.51     17.76 o 
   0   8   0      464.50      451.51     17.17 o 
   1   8   0        9.72        8.98      6.12 o 
   2   8   0      394.67      408.07     24.39 o 
   3   8   0      376.53      414.39     25.20 o 
   4   8   0       96.96       86.23     14.08 o 
   5   8   0        0.35       -1.53      4.69 o 
   1   9   0        1.74        4.59      6.43 o 
   2   9   0       29.99       45.20     11.43 o 
   3   9   0       53.35       56.74     12.86 o 
   4   9   0       29.98       30.31     10.82 o 
  -4  -9   1        7.98       10.61      7.96 o 
  -3  -9   1       21.40       20.61      9.08 o 
  -2  -9   1        4.56        1.94      5.51 o 
  -1  -9   1       20.16       21.84      8.78 o 
   0  -9   1       26.96       21.84      8.88 o 
  -4  -8   1      141.39      154.49     17.35 o 
  -3  -8   1        2.49        0.82      5.10 o 
  -2  -8   1      395.15      397.15     24.59 o 
  -1  -8   1       51.37       63.37     11.43 o 
   0  -8   1       65.27       80.41     12.25 o 
   1  -8   1      110.64      109.59     13.47 o 
   2  -8   1        0.15       -0.10      5.20 o 
   3  -8   1       26.45       21.22      9.08 o 
  -6  -7   1       48.95       47.45     11.73 o 
  -5  -7   1        3.07       -2.24      4.08 o 
  -4  -7   1       76.57       81.33     12.86 o 
  -3  -7   1        8.72        6.33      5.20 o 
  -2  -7   1      205.26      211.23     16.84 o 
  -1  -7   1      723.56      734.30     29.59 o 
   0  -7   1      243.08      247.32     12.26 o 
   1  -7   1       28.66       30.21      5.56 o 
   2  -7   1      630.67      672.74     35.82 o 
   3  -7   1       38.31       51.63     10.71 o 
   4  -7   1       43.95       43.67     11.22 o 
  -7  -6   1       11.36        2.04      6.12 o 
  -6  -6   1        6.97        2.76      5.00 o 
  -5  -6   1      136.35      130.31     14.29 o 
  -4  -6   1       25.10       34.29      8.78 o 
  -3  -6   1      172.67      169.31      9.35 o 
  -2  -6   1        0.25        1.30      2.67 o 
  -1  -6   1      119.28      117.72     15.00 o 
   0  -6   1      713.94      732.66     40.71 o 
   1  -6   1       81.23       83.45      6.78 o 
   2  -6   1      102.54      107.22      7.99 o 
   3  -6   1      397.77      409.44     15.66 o 
   4  -6   1       56.89       52.96     10.92 o 
   5  -6   1        0.22       -1.63      5.00 o 
  -7  -5   1       70.14       79.39     13.47 o 
  -6  -5   1       43.08       45.10     10.31 o 
  -5  -5   1        0.24       -2.14      2.96 o 
  -4  -5   1      520.58      541.34     24.80 o 
  -3  -5   1      132.92      125.27      7.60 o 
  -2  -5   1        8.87       12.85      3.21 o 
  -1  -5   1      218.27      229.85     16.63 o 
   0  -5   1      277.88      270.54     14.90 o 
   1  -5   1      117.06      132.25      7.58 o 
   2  -5   1       50.05       54.53      5.68 o 
   3  -5   1      266.47      241.42     11.34 o 
   4  -5   1       14.12       10.60      3.90 o 
   5  -5   1       52.45       58.98     11.73 o 
   6  -5   1       16.19       14.80      7.35 o 
  -8  -4   1        0.43       -1.21      3.89 o 
  -7  -4   1       14.73       12.86      6.73 o 
  -6  -4   1       89.45       95.51     11.73 o 
  -5  -4   1       57.85       45.31      8.88 o 
  -4  -4   1      150.74      149.39     12.45 o 
  -3  -4   1      840.86      820.57     56.74 o 
  -2  -4   1     1200.07     1172.36     31.32 o 
  -1  -4   1      202.70      236.96     23.98 o 
   0  -4   1     3169.26     3277.59     30.29 o 
   1  -4   1       80.29       84.58      5.71 o 
   2  -4   1        7.08        4.11      2.05 o 
   3  -4   1      641.08      630.39     16.62 o 
   4  -4   1      480.62      477.04     15.81 o 
   5  -4   1      211.56      207.15     17.65 o 
   6  -4   1        7.27        7.55      6.02 o 
  -8  -3   1      173.85      155.09     12.11 o 
  -7  -3   1        0.38       -1.13      2.79 o 
  -6  -3   1       62.20       74.29     10.82 o 
  -5  -3   1       26.24       27.51      4.17 o 
  -4  -3   1      384.40      375.70     12.91 o 
  -3  -3   1       87.01       91.63      5.22 o 
  -2  -3   1      736.21      709.57     35.03 o 
  -1  -3   1     1826.70     1615.24    140.41 o 
   0  -3   1       48.67       68.88      4.08 o 
   1  -3   1     1365.45     1406.95     18.54 o 
   2  -3   1       77.82       70.25      4.89 o 
   3  -3   1       95.66       92.02      6.23 o 
   4  -3   1      981.64      997.78     28.73 o 
   5  -3   1        0.83        1.27      2.37 o 
   6  -3   1       16.65       18.16      7.14 o 
   7  -3   1       37.42       26.33      9.08 o 
  -8  -2   1        5.28        6.63      6.43 o 
  -7  -2   1      145.32      162.72     10.96 o 
  -6  -2   1      264.34      233.53     11.69 o 
  -5  -2   1        1.15        1.73      2.76 o 
  -4  -2   1      350.49      354.70     16.53 o 
  -3  -2   1        0.47       -0.66      1.12 o 
  -2  -2   1        1.48        1.48      1.19 o 
  -1  -2   1     2756.33     2847.60     32.96 o 
   0  -2   1     2152.44     2137.28     27.04 o 
   1  -2   1        6.69        8.39      1.69 o 
   2  -2   1        0.40        1.51      1.17 o 
   3  -2   1      356.68      326.67     20.87 o 
   4  -2   1        2.58        2.71      2.20 o 
   5  -2   1      210.63      210.51     12.81 o 
   6  -2   1      113.47      118.61      9.09 o 
   7  -2   1       27.59       19.29      7.76 o 
  -8  -1   1       10.26       21.22      8.47 o 
  -7  -1   1      119.25      107.25     12.65 o 
  -6  -1   1      889.41      781.79     20.34 o 
  -5  -1   1       20.24       15.49      3.62 o 
  -4  -1   1      772.92      748.69     22.45 o 
  -3  -1   1     1511.14     1532.48     27.76 o 
  -2  -1   1     6847.99     7034.51     51.74 o 
  -1  -1   1     1582.36     1681.97     20.61 o 
   0  -1   1     2089.98     2123.71     21.53 o 
   1  -1   1      911.21      877.76     23.42 o 
   2  -1   1       14.08       12.65      2.96 o 
   3  -1   1       11.61        8.88      3.27 o 
   4  -1   1      262.66      263.27     13.88 o 
   5  -1   1       12.03       10.09      4.13 o 
   6  -1   1      125.67      115.70      8.80 o 
   7  -1   1       40.82       42.66      7.14 o 
   8  -1   1        0.91        2.65      6.02 o 
  -8   0   1       14.73        7.96      7.14 o 
  -7   0   1       77.84       68.07      8.08 o 
  -6   0   1      113.38      108.44      8.28 o 
  -5   0   1       42.66       46.43      7.25 o 
  -4   0   1       71.28       71.80      5.12 o 
  -3   0   1       40.63       35.33      3.24 o 
  -2   0   1    29512.16    29159.07    156.64 o 
  -1   0   1      166.58      147.35      4.49 o 
   1   0   1     2493.98     2520.45     23.88 o 
   2   0   1      764.57      756.14     16.53 o 
   3   0   1      540.22      505.83     16.33 o 
   4   0   1        0.31       -2.65      2.04 o 
   5   0   1        0.26        0.10      3.16 o 
   6   0   1       12.47       12.76      5.71 o 
   7   0   1      112.09       97.04     13.27 o 
   8   0   1        3.61        4.59      4.41 o 
  -8   1   1       16.62       17.55      8.88 o 
  -7   1   1       13.92       12.55      6.84 o 
  -6   1   1       61.43       64.99      7.05 o 
  -5   1   1      194.83      208.20      9.97 o 
  -4   1   1      504.29      501.33     13.30 o 
  -3   1   1       63.93       55.29      4.06 o 
  -2   1   1      522.79      464.00     13.32 o 
  -1   1   1       39.84       43.07      2.02 o 
   0   1   1        3.05        3.47      0.82 o 
   1   1   1     1013.77     1068.28     15.82 o 
   2   1   1    26766.63    27692.93    152.66 o 
   3   1   1     1557.45     1472.18     20.06 o 
   4   1   1      295.56      290.71     10.53 o 
   5   1   1      285.89      273.82     11.47 o 
   6   1   1        5.49        1.33      3.47 o 
   7   1   1      100.55      101.02     13.27 o 
   8   1   1       14.40       20.92      8.98 o 
  -7   2   1        3.19        1.94      5.20 o 
  -6   2   1       53.25       57.35     10.71 o 
  -5   2   1       14.69        8.66      3.20 o 
  -4   2   1       90.93       86.66      5.94 o 
  -3   2   1      323.75      318.17     12.04 o 
  -2   2   1      208.64      215.22      6.62 o 
  -1   2   1     1396.07     1374.81     14.09 o 
   0   2   1      306.40      337.95      8.83 o 
   1   2   1      222.22      220.56     15.97 o 
   2   2   1        1.60        2.04      1.47 o 
   3   2   1      499.30      481.33     17.14 o 
   4   2   1       63.04       85.41      8.78 o 
   5   2   1        3.93        1.80      2.12 o 
   6   2   1      571.28      517.05     17.49 o 
   7   2   1       14.48       15.20      6.63 o 
   8   2   1      121.34      131.74     16.12 o 
  -7   3   1        4.76        0.51      5.92 o 
  -6   3   1        3.74        4.80      4.90 o 
  -5   3   1      341.93      302.15     19.80 o 
  -4   3   1        1.66        3.34      2.44 o 
  -3   3   1      372.45      379.73     11.08 o 
  -2   3   1      272.93      255.95      8.13 o 
  -1   3   1      385.06      373.20     13.37 o 
   0   3   1      912.01      983.92     13.99 o 
   1   3   1        4.52       11.42      2.30 o 
   2   3   1      230.58      213.35      7.64 o 
   3   3   1     1275.86     1296.14     28.16 o 
   4   3   1      129.10      125.72     10.71 o 
   5   3   1       13.19       13.78      5.41 o 
   6   3   1        3.27        4.07      3.14 o 
   7   3   1        1.07       -1.57      3.07 o 
   8   3   1       33.16       24.76      6.45 o 
  -6   4   1        0.72       -1.94      3.57 o 
  -5   4   1       64.22       62.45     11.12 o 
  -4   4   1      305.00      284.49     18.47 o 
  -3   4   1        3.28        3.30      2.34 o 
  -2   4   1      611.11      633.57     15.71 o 
  -1   4   1     1098.62     1171.80     19.80 o 
   0   4   1      177.20      159.42      6.81 o 
   1   4   1      262.04      255.67     11.73 o 
   2   4   1     1404.40     1347.97    100.92 o 
   3   4   1      466.87      478.70     13.37 o 
   4   4   1        6.41        3.37      3.37 o 
   5   4   1        2.42        0.20      2.76 o 
   6   4   1       78.07       85.92     12.25 o 
   7   4   1       92.69       93.13      9.85 o 
   8   4   1        1.67        1.42      3.87 o 
  -6   5   1       83.21       72.45     13.88 o 
  -5   5   1       61.40       60.82     11.73 o 
  -4   5   1      312.04      291.94     20.20 o 
  -3   5   1       11.97        6.94      4.69 o 
  -2   5   1      413.03      399.31     12.71 o 
  -1   5   1      745.24      763.88     16.72 o 
   0   5   1     1051.84     1080.69     87.76 o 
   1   5   1      149.11      149.43     14.59 o 
   2   5   1      205.11      215.76     20.26 o 
   3   5   1      543.84      522.35     15.09 o 
   4   5   1       54.36       60.11      6.42 o 
   5   5   1       74.83       63.88     10.61 o 
   6   5   1      124.08      136.94     14.59 o 
   7   5   1       73.78       86.33     13.98 o 
  -5   6   1        1.88        4.49      6.12 o 
  -4   6   1       74.79       58.98     11.33 o 
  -3   6   1       81.39       78.67     11.53 o 
  -2   6   1      332.38      350.66     13.27 o 
  -1   6   1      614.61      603.95     16.56 o 
   0   6   1      272.78      275.12     11.29 o 
   1   6   1       90.09       97.29      9.23 o 
   2   6   1       19.06       18.85      4.25 o 
   3   6   1      306.38      313.44     26.94 o 
   4   6   1       45.67       46.20      6.26 o 
   5   6   1       14.13       16.84      6.94 o 
   6   6   1       85.58       69.59     12.76 o 
   7   6   1       35.63       33.78      9.80 o 
  -4   7   1        6.32        3.37      5.10 o 
  -3   7   1      157.56      151.02     16.33 o 
  -2   7   1        1.39       -0.82      3.98 o 
  -1   7   1      186.46      189.58     15.36 o 
   0   7   1      320.82      319.22     13.39 o 
   1   7   1       37.74       34.79      7.91 o 
   2   7   1       34.82       35.97      5.74 o 
   3   7   1       64.82       65.63      7.42 o 
   4   7   1        8.11        7.32      5.77 o 
   5   7   1        4.56        4.59      5.20 o 
   6   7   1       54.26       59.69     12.86 o 
  -3   8   1       17.25       22.55      9.08 o 
  -2   8   1        7.43        1.63      5.61 o 
  -1   8   1       38.06       43.16     10.10 o 
   0   8   1      179.42      183.55     17.25 o 
   1   8   1      267.74      255.54     13.13 o 
   2   8   1      183.23      174.56     16.84 o 
   3   8   1       28.17       35.51     10.10 o 
   4   8   1       29.15       14.90      7.35 o 
   5   8   1       17.45       15.41      7.86 o 
   6   8   1        0.52       -0.92      5.71 o 
  -1   9   1        0.32        2.65      6.43 o 
   0   9   1      112.82      117.86     15.41 o 
   1   9   1       18.53       27.04      8.67 o 
   2   9   1       79.52       90.51     14.18 o 
   3   9   1       56.49       65.61     13.27 o 
   4   9   1       78.66       82.04     14.80 o 
  -3  -9   2        9.36       11.73      8.06 o 
  -2  -9   2       44.07       38.06     11.02 o 
  -1  -9   2        0.79        4.39      6.33 o 
   0  -9   2       78.96       75.10     13.67 o 
  -5  -8   2        2.73        2.04      5.71 o 
  -4  -8   2      105.26      118.68     16.33 o 
  -3  -8   2       20.32       18.37      7.86 o 
  -2  -8   2        8.62        8.88      6.02 o 
  -1  -8   2       59.54       51.33     10.92 o 
   0  -8   2       15.59        2.76      5.00 o 
   1  -8   2       99.20      104.80     13.98 o 
  -6  -7   2        6.92        8.37      6.63 o 
  -5  -7   2        0.49       -0.20      4.29 o 
  -4  -7   2      360.96      368.68     24.29 o 
  -3  -7   2      363.96      402.15     24.08 o 
  -2  -7   2       35.61       50.82     10.20 o 
  -1  -7   2       32.19       42.55      9.18 o 
   0  -7   2      479.33      468.27     24.29 o 
   1  -7   2      111.06      111.12     12.35 o 
   2  -7   2       94.52      102.61      8.79 o 
   3  -7   2      132.52      131.43     14.59 o 
   4  -7   2        2.06        1.94      5.61 o 
  -7  -6   2       79.07       58.47     12.86 o 
  -6  -6   2        0.91       -3.57      3.78 o 
  -5  -6   2       27.39       35.31      9.39 o 
  -4  -6   2      307.44      348.37     21.74 o 
  -3  -6   2      244.43      248.78     17.96 o 
  -2  -6   2      335.06      340.31     19.80 o 
  -1  -6   2      222.49      193.43     13.01 o 
   0  -6   2      722.31      708.94     29.64 o 
   1  -6   2      191.11      182.21      9.69 o 
   2  -6   2      133.33      150.46     10.51 o 
   3  -6   2      107.91       99.11      8.33 o 
   4  -6   2      491.92      521.13     27.96 o 
   5  -6   2        0.26       -0.20      5.71 o 
  -7  -5   2       10.54        6.12      6.43 o 
  -6  -5   2       27.93       33.67      8.98 o 
  -5  -5   2       13.54       20.10      6.73 o 
  -4  -5   2        1.06        1.53      2.96 o 
  -3  -5   2      930.87      955.68     19.11 o 
  -2  -5   2       35.31       32.23      4.25 o 
  -1  -5   2       47.02       50.13      5.00 o 
   0  -5   2      236.54      240.03      9.64 o 
   1  -5   2      128.12      137.13      7.90 o 
   2  -5   2      180.58      179.87      9.37 o 
   3  -5   2       41.32       43.73      5.84 o 
   4  -5   2      141.48      134.78      9.48 o 
   5  -5   2       29.77       31.74      9.49 o 
   6  -5   2        0.14       -2.04      5.10 o 
  -8  -4   2       44.40       39.72      6.73 o 
  -7  -4   2       33.41       38.06      9.80 o 
  -6  -4   2       14.72        7.65      5.10 o 
  -5  -4   2       20.83       29.59      7.76 o 
  -4  -4   2      658.32      621.96     15.29 o 
  -3  -4   2      132.93      134.45      7.11 o 
  -2  -4   2     1489.47     1474.91     37.88 o 
  -1  -4   2      172.79      193.71     10.66 o 
   0  -4   2       12.68        8.99      2.41 o 
   1  -4   2     1190.19     1251.13     20.17 o 
   2  -4   2       96.19      103.23      6.63 o 
   3  -4   2      447.55      451.42     14.46 o 
   4  -4   2       67.78       72.58      7.24 o 
   5  -4   2      183.14      178.61     11.15 o 
   6  -4   2       10.62       11.33      6.33 o 
  -8  -3   2       73.85       76.17      9.74 o 
  -7  -3   2       66.32       52.35     10.61 o 
  -6  -3   2        5.11        1.73      3.67 o 
  -5  -3   2        4.67        6.52      2.79 o 
  -4  -3   2      243.01      248.91      9.58 o 
  -3  -3   2      721.80      705.33     14.31 o 
  -2  -3   2      123.79      116.89      4.37 o 
  -1  -3   2      918.70      939.24     49.10 o 
   0  -3   2     3262.93     3495.07     27.04 o 
   1  -3   2      686.19      724.24     13.67 o 
   2  -3   2      591.90      617.02     15.82 o 
   3  -3   2       95.79      109.76      6.85 o 
   4  -3   2       84.24       87.45      7.10 o 
   5  -3   2      265.91      256.74     12.50 o 
   6  -3   2       61.35       67.91      8.29 o 
   7  -3   2       69.35       65.72     13.37 o 
  -8  -2   2        5.12       -0.75      2.97 o 
  -7  -2   2      102.34       99.67      8.66 o 
  -6  -2   2      181.58      171.74     14.29 o 
  -5  -2   2       88.72       71.74      8.78 o 
  -4  -2   2      115.96      129.34      6.95 o 
  -3  -2   2      678.97      704.74     19.24 o 
  -2  -2   2       88.24       73.31      4.20 o 
  -1  -2   2     1125.35     1065.66     87.35 o 
   0  -2   2      747.85      727.16     17.14 o 
   1  -2   2     1249.13     1161.85     15.16 o 
   2  -2   2        0.64        4.28      1.77 o 
   3  -2   2        7.81        9.44      2.71 o 
   4  -2   2      557.00      533.08     40.82 o 
   5  -2   2       84.98       86.95      7.50 o 
   6  -2   2      328.33      329.69     15.00 o 
   7  -2   2        0.09       -0.99      3.43 o 
  -8  -1   2       95.64       87.35     14.39 o 
  -7  -1   2       80.16       90.85      8.88 o 
  -6  -1   2       22.62       12.85      3.86 o 
  -5  -1   2      207.17      197.45     13.16 o 
  -4  -1   2      398.18      427.86     16.84 o 
  -3  -1   2      496.91      473.78     15.51 o 
  -2  -1   2       17.46       15.21      2.09 o 
  -1  -1   2      886.74      918.19     29.34 o 
   0  -1   2     1867.90     1795.34    120.36 o 
   1  -1   2      201.33      191.43      8.16 o 
   2  -1   2      822.65      782.46     18.98 o 
   3  -1   2       55.90       48.98      6.02 o 
   4  -1   2       17.96       14.80      4.69 o 
   5  -1   2        0.98        3.06      3.27 o 
   6  -1   2       17.79       19.07      4.86 o 
   7  -1   2       75.43       80.23     11.94 o 
   8  -1   2        7.29        3.67      6.43 o 
  -8   0   2        9.30       12.04      7.86 o 
  -7   0   2        9.24       10.61      6.33 o 
  -6   0   2        7.34        8.29      3.43 o 
  -5   0   2      191.44      182.56      7.36 o 
  -4   0   2     2842.73     2724.23     23.89 o 
  -3   0   2      288.82      275.16      9.23 o 
  -2   0   2      837.69      871.86     23.78 o 
  -1   0   2       61.07       57.04      3.06 o 
   0   0   2       95.77       88.67      3.67 o 
   1   0   2      499.40      509.09     11.63 o 
   2   0   2       31.42       37.65      4.29 o 
   3   0   2      200.43      192.15     10.82 o 
   4   0   2        0.29       -0.20      2.45 o 
   5   0   2        2.73        8.57      4.29 o 
   6   0   2        0.58        0.31      3.57 o 
   7   0   2       73.33       70.72     12.04 o 
   8   0   2        6.99        1.91      3.77 o 
  -8   1   2       19.18       22.14      9.39 o 
  -7   1   2       27.74       30.41      9.18 o 
  -6   1   2      126.99      145.82     14.29 o 
  -5   1   2      198.11      210.79      9.75 o 
  -4   1   2     1429.19     1382.01     21.27 o 
  -3   1   2       73.92       76.85      4.51 o 
  -2   1   2        1.04        0.31      1.00 o 
  -1   1   2      444.96      456.13     11.63 o 
   0   1   2    10329.76     9180.12    124.80 o 
   1   1   2     3114.03     3121.93     20.67 o 
   2   1   2      770.85      737.00     12.41 o 
   3   1   2     2832.61     2732.97     28.25 o 
   4   1   2        0.56        0.82      2.45 o 
   5   1   2       22.76       25.61      6.43 o 
   6   1   2        3.21       -2.04      2.96 o 
   7   1   2       45.01       54.59     10.92 o 
   8   1   2       18.94       16.43      8.37 o 
  -7   2   2        5.84       -0.41      4.90 o 
  -6   2   2        4.97        0.61      3.98 o 
  -5   2   2      112.14      100.00     11.33 o 
  -4   2   2      521.56      523.37     13.43 o 
  -3   2   2      267.39      285.70     14.49 o 
  -2   2   2      348.37      349.82      7.66 o 
  -1   2   2     1340.82     1356.36     32.09 o 
   0   2   2      278.06      262.47      6.48 o 
   1   2   2      357.57      350.98     35.00 o 
   2   2   2      695.61      600.14     19.18 o 
   3   2   2     1268.69     1319.21     28.67 o 
   4   2   2     1103.39     1077.16     20.78 o 
   5   2   2      125.61      135.94      8.44 o 
   6   2   2      357.39      347.84     25.66 o 
   7   2   2       29.30       44.39     10.31 o 
   8   2   2       17.81       12.45      7.45 o 
  -7   3   2       31.19       24.49      9.39 o 
  -6   3   2       61.70       47.35     11.02 o 
  -5   3   2      103.00      101.23     12.25 o 
  -4   3   2      200.58      211.67     18.93 o 
  -3   3   2      257.05      257.14      8.78 o 
  -2   3   2     1054.72     1100.57     15.54 o 
  -1   3   2      837.62      797.21     31.43 o 
   0   3   2      196.17      187.31      6.18 o 
   1   3   2       71.17       69.42      4.90 o 
   2   3   2      424.15      405.42     10.64 o 
   3   3   2      306.73      308.04     10.42 o 
   4   3   2      217.23      222.55     14.29 o 
   5   3   2       63.63       72.41      5.74 o 
   6   3   2       43.71       60.51      7.39 o 
   7   3   2        7.28        8.48      4.23 o 
   8   3   2        5.31        4.69      6.22 o 
  -6   4   2        2.20        3.88      5.31 o 
  -5   4   2       11.07       10.41      5.51 o 
  -4   4   2      217.81      196.23     15.51 o 
  -3   4   2      285.50      294.99     12.14 o 
  -2   4   2       34.50       32.13      3.73 o 
  -1   4   2      473.97      502.12     11.62 o 
   0   4   2     1434.67     1434.51     35.31 o 
   1   4   2       36.95       29.95      3.67 o 
   2   4   2      987.56      999.18     64.13 o 
   3   4   2       67.26       47.86      5.07 o 
   4   4   2      130.65      144.90     12.25 o 
   5   4   2      114.89      114.59     11.94 o 
   6   4   2       43.98       44.56      5.58 o 
   7   4   2       69.66       67.45      8.76 o 
   8   4   2        2.81        7.59      4.83 o 
  -6   5   2       57.40       43.27     11.63 o 
  -5   5   2        0.39        3.06      4.69 o 
  -4   5   2      113.56      128.78     13.57 o 
  -3   5   2       61.49       56.63      9.49 o 
  -2   5   2      475.62      478.68     29.59 o 
  -1   5   2       66.12       67.56      5.43 o 
   0   5   2     1218.71     1342.63     79.24 o 
   1   5   2      263.31      265.00     17.09 o 
   2   5   2        1.93        1.61      2.22 o 
   3   5   2      205.11      204.89      9.88 o 
   4   5   2      183.24      171.36      9.78 o 
   6   5   2        0.77        5.00      4.49 o 
   7   5   2       11.07       19.24      5.88 o 
  -5   6   2        0.13        0.92      5.61 o 
  -4   6   2      121.22      113.27     14.80 o 
  -3   6   2      106.37      103.17     12.55 o 
  -2   6   2      113.75      130.92     12.96 o 
  -1   6   2       98.78       99.04      8.78 o 
   0   6   2      457.91      439.56     30.15 o 
   1   6   2      371.76      346.81     28.37 o 
   2   6   2      112.73      115.85     15.41 o 
   3   6   2       41.34       37.61      5.62 o 
   4   6   2       89.89       88.32      7.75 o 
   5   6   2       57.19       64.39     11.43 o 
   6   6   2       54.92       59.18     11.94 o 
   7   6   2       36.67       38.06     10.71 o 
  -4   7   2       33.63       38.88     10.71 o 
  -3   7   2        8.41       11.84      6.84 o 
  -2   7   2      109.37      104.80     13.57 o 
  -1   7   2        0.32       -0.20      3.67 o 
   0   7   2       29.34       27.73      5.21 o 
   1   7   2      389.39      384.88     36.63 o 
   2   7   2       85.88       91.17      8.11 o 
   3   7   2        4.16        5.67      3.72 o 
   4   7   2      109.32      120.76      9.39 o 
   5   7   2        1.68        3.94      3.85 o 
   6   7   2       32.03       39.18     10.92 o 
  -3   8   2       10.73       16.63      8.06 o 
  -2   8   2        2.58       -2.24      4.80 o 
  -1   8   2       87.16       76.12     12.55 o 
   0   8   2       71.02       63.27     11.43 o 
   1   8   2       13.01       12.01      4.73 o 
   2   8   2       25.32       25.88      5.88 o 
   3   8   2        1.82        1.59      3.65 o 
   4   8   2       33.07       28.25      6.13 o 
   5   8   2       22.93       11.63      7.25 o 
   6   8   2        6.76       10.51      8.06 o 
  -2   9   2       34.56       37.04     11.73 o 
  -1   9   2        7.36        7.35      7.55 o 
   0   9   2        1.59       -0.61      5.92 o 
   1   9   2       33.65       36.02     10.31 o 
   2   9   2      109.20      116.22     10.63 o 
   3   9   2      124.68      129.90     15.71 o 
   4   9   2       40.25       32.96     11.02 o 
  -3  -9   3        0.49       -0.10      6.12 o 
  -2  -9   3       18.67       14.90      8.47 o 
  -1  -9   3       15.43        9.18      7.65 o 
   0  -9   3        2.94        4.08      6.22 o 
  -5  -8   3       12.03        7.65      6.53 o 
  -4  -8   3       86.57       77.65     14.18 o 
  -3  -8   3       48.65       43.37     11.43 o 
  -2  -8   3       45.62       33.27      9.80 o 
  -1  -8   3       20.70       19.90      8.37 o 
   0  -8   3       59.62       61.33     11.94 o 
   1  -8   3       41.04       48.67     10.92 o 
   2  -8   3       14.00       11.94      7.76 o 
  -6  -7   3       25.11       18.67      8.27 o 
  -5  -7   3       73.31       96.12     14.59 o 
  -4  -7   3       94.42       94.39     14.08 o 
  -3  -7   3      115.55      121.12     14.18 o 
  -2  -7   3        8.06       11.12      5.82 o 
  -1  -7   3       46.51       48.16     10.10 o 
   0  -7   3       87.86       94.59     12.55 o 
   1  -7   3      144.47      151.33     14.80 o 
   2  -7   3        0.32       -3.16      3.78 o 
   3  -7   3       68.31       73.78     12.35 o 
   4  -7   3       38.77       54.39     12.14 o 
  -7  -6   3       37.18       37.04     11.02 o 
  -6  -6   3       75.88       75.31     13.37 o 
  -5  -6   3        4.69        5.20      5.10 o 
  -4  -6   3       21.82       14.08      6.12 o 
  -3  -6   3       33.63       31.02      8.16 o 
  -2  -6   3      294.84      314.09     19.69 o 
  -1  -6   3       85.74       86.63     10.51 o 
   0  -6   3      179.24      187.45     14.80 o 
   1  -6   3       82.23       90.37      7.17 o 
   2  -6   3      283.80      265.82     12.39 o 
   3  -6   3       30.49       41.64      6.42 o 
   4  -6   3      177.50      193.76     12.23 o 
   5  -6   3       19.12       15.10      8.37 o 
  -7  -5   3        0.41        2.45      5.00 o 
  -6  -5   3       13.82       16.94      7.14 o 
  -5  -5   3       55.76       54.18     10.31 o 
  -4  -5   3        0.28        0.61      2.86 o 
  -3  -5   3      235.81      233.63     10.38 o 
  -2  -5   3      564.46      585.83     24.29 o 
  -1  -5   3       15.56       16.73      5.71 o 
   0  -5   3      194.68      210.75      9.00 o 
   1  -5   3      117.73      105.77      6.92 o 
   2  -5   3      144.35      142.08      8.50 o 
   3  -5   3       23.32       28.29      5.16 o 
   4  -5   3      146.70      128.89     14.03 o 
   5  -5   3       93.52       94.88      9.60 o 
   6  -5   3       46.31       37.76     11.33 o 
  -7  -4   3       18.45       14.59      7.04 o 
  -6  -4   3       64.77       39.29      9.29 o 
  -5  -4   3       49.09       41.33      8.47 o 
  -4  -4   3      106.74      104.18      7.25 o 
  -3  -4   3       42.54       43.59      4.88 o 
  -2  -4   3        3.08       10.17      2.08 o 
  -1  -4   3     1099.62     1007.79     85.31 o 
   0  -4   3       31.80       35.48      3.75 o 
   1  -4   3      314.14      328.27     12.86 o 
   2  -4   3       30.15       24.69      4.74 o 
   3  -4   3      145.74      144.76      8.66 o 
   4  -4   3        4.66        3.98      2.96 o 
   5  -4   3       21.07       21.07      5.47 o 
   6  -4   3        3.84        8.98      5.82 o 
  -8  -3   3       14.71       13.68      5.70 o 
  -7  -3   3       57.02       61.94     11.22 o 
  -6  -3   3       39.09       42.35      8.88 o 
  -5  -3   3      129.77      144.52      8.62 o 
  -4  -3   3      211.14      220.84      9.46 o 
  -3  -3   3        1.88       -0.05      1.58 o 
  -2  -3   3     1349.66     1357.13    112.76 o 
  -1  -3   3     4815.47     4789.20    287.40 o 
   0  -3   3      468.70      521.17     10.34 o 
   1  -3   3        5.85       11.28      2.40 o 
   2  -3   3       90.16      100.48      6.11 o 
   3  -3   3      572.38      557.32     15.44 o 
   4  -3   3        1.19       -1.00      2.19 o 
   5  -3   3      104.91      108.74      8.76 o 
   6  -3   3       66.42       70.67      8.65 o 
   7  -3   3       56.82       62.96     13.37 o 
  -8  -2   3       59.12       51.63     11.73 o 
  -7  -2   3        1.70        1.46      2.63 o 
  -6  -2   3       24.79       17.76      6.02 o 
  -5  -2   3      160.22      149.16      8.55 o 
  -4  -2   3      201.45      202.85      8.80 o 
  -3  -2   3        6.82        6.05      2.08 o 
  -2  -2   3       29.59       33.94      3.62 o 
  -1  -2   3     2813.03     2556.99    222.81 o 
   0  -2   3     2146.68     1983.28     45.46 o 
   1  -2   3      338.96      329.66     14.39 o 
   2  -2   3     2945.26     2983.29     67.20 o 
   3  -2   3     1382.09     1403.25     49.13 o 
   4  -2   3      243.26      239.05     10.75 o 
   5  -2   3       46.44       43.40      6.10 o 
   6  -2   3      117.35      121.75      9.77 o 
   7  -2   3       28.86       27.78     13.67 o 
  -8  -1   3        0.37        2.45      5.71 o 
  -7  -1   3       23.95       30.41      8.78 o 
  -6  -1   3        1.33        1.56      2.07 o 
  -5  -1   3      515.33      501.57     14.74 o 
  -4  -1   3      504.67      507.87     18.37 o 
  -3  -1   3       92.24       99.08      7.35 o 
  -2  -1   3      342.72      330.02     12.55 o 
  -1  -1   3      604.81      577.11     21.79 o 
   0  -1   3     4065.45     3811.39     36.74 o 
   1  -1   3      222.14      225.31      9.80 o 
   2  -1   3      702.98      700.73     19.39 o 
   3  -1   3      421.99      390.52     16.33 o 
   4  -1   3      150.53      154.70     11.84 o 
   5  -1   3      107.68      113.78     11.53 o 
   6  -1   3      128.68      126.84     13.47 o 
   7  -1   3      190.22      174.71     12.20 o 
  -8   0   3        1.37       -3.57      4.69 o 
  -7   0   3       13.89       15.31      6.84 o 
  -6   0   3      108.09      109.20      8.18 o 
  -5   0   3      415.81      412.67     18.45 o 
  -4   0   3      258.52      244.26      9.02 o 
  -3   0   3       51.02       69.33      4.26 o 
  -2   0   3        1.27        1.53      1.03 o 
  -1   0   3      436.51      415.66      7.30 o 
   0   0   3      349.79      291.43     19.44 o 
   1   0   3       31.24       30.48      2.51 o 
   2   0   3        1.28        0.51      1.63 o 
   3   0   3     1551.28     1501.35     30.82 o 
   4   0   3       11.17       12.14      4.49 o 
   5   0   3        0.51        2.04      3.27 o 
   6   0   3        0.55        1.53      3.78 o 
   7   0   3       47.72       57.76     11.53 o 
   8   0   3        0.35        1.27      4.07 o 
  -7   1   3        6.70        3.37      5.20 o 
  -6   1   3       23.94       30.20      8.27 o 
  -5   1   3       33.58       32.15      4.72 o 
  -4   1   3      472.86      471.01     12.21 o 
  -3   1   3      117.96      120.81      4.15 o 
  -2   1   3       44.68       49.77      2.10 o 
  -1   1   3     3014.62     3169.54     32.35 o 
   0   1   3        0.49        2.44      0.70 o 
   1   1   3       64.44       57.18      3.37 o 
   2   1   3      165.40      155.10      8.57 o 
   3   1   3     1069.15     1133.59     26.74 o 
   4   1   3        2.80        3.88      3.27 o 
   5   1   3      140.04      138.47     12.14 o 
   6   1   3        0.61        0.71      3.98 o 
   7   1   3       29.88       30.31      8.98 o 
   8   1   3        3.57        6.84      7.04 o 
  -7   2   3        0.46        1.43      5.31 o 
  -6   2   3        8.96        3.27      4.29 o 
  -5   2   3      113.57      114.70     12.45 o 
  -4   2   3     1043.93     1052.35     18.12 o 
  -3   2   3      693.94      737.51     12.67 o 
  -2   2   3      161.23      163.11      4.53 o 
  -1   2   3      896.73      897.77     20.20 o 
   0   2   3      811.10      810.00     36.48 o 
   1   2   3        9.42        8.20      1.94 o 
   2   2   3       23.23       26.09      2.13 o 
   3   2   3     1621.57     1638.61     24.80 o 
   4   2   3      800.83      801.64     18.33 o 
   5   2   3       79.22       78.48      6.71 o 
   6   2   3      194.35      198.27     16.22 o 
   7   2   3        1.06        0.92      4.08 o 
   8   2   3        4.35        5.00      6.02 o 
  -7   3   3       19.69        8.16      6.73 o 
  -6   3   3        0.81       -0.51      4.39 o 
  -5   3   3       13.27       19.08      6.73 o 
  -4   3   3       13.90       14.29      5.51 o 
  -3   3   3       24.92       20.20      2.94 o 
  -2   3   3      629.52      628.39     25.36 o 
  -1   3   3      471.70      575.38     16.07 o 
   0   3   3     2774.68     2793.69    159.14 o 
   1   3   3       12.04       13.41      2.48 o 
   2   3   3      319.80      319.73      9.78 o 
   3   3   3        0.33        0.41      1.79 o 
   4   3   3      754.61      725.52     14.70 o 
   5   3   3       22.86       18.67      4.18 o 
   6   3   3      132.16      112.60      8.94 o 
   7   3   3       72.26       83.37     13.27 o 
   8   3   3        9.85       10.71      7.86 o 
  -6   4   3       20.80       15.31      7.65 o 
  -5   4   3       41.00       39.69      9.59 o 
  -4   4   3        0.61        1.33      3.57 o 
  -3   4   3      105.63      102.35     10.51 o 
  -2   4   3      305.17      304.67      8.88 o 
  -1   4   3      572.43      581.73     16.48 o 
   0   4   3      135.54      167.18      6.99 o 
   1   4   3      439.36      552.89     49.49 o 
   2   4   3      153.53      134.03     13.93 o 
   3   4   3       60.52       68.08      5.88 o 
   4   4   3       65.42       69.55      6.79 o 
   5   4   3      179.02      182.04     14.90 o 
   6   4   3       46.10       40.05      6.64 o 
   7   4   3        9.37        4.35      3.82 o 
   8   4   3        1.30        2.14      5.20 o 
  -6   5   3       81.54       60.00     13.06 o 
  -5   5   3       44.91       43.06     10.41 o 
  -4   5   3       10.15       12.45      6.12 o 
  -3   5   3       56.01       69.90     10.51 o 
  -2   5   3      314.81      345.92     19.08 o 
  -1   5   3      656.15      726.96     23.32 o 
   0   5   3       25.87       16.16      4.13 o 
   1   5   3      736.50      717.28     74.75 o 
   2   5   3       98.85      102.99      9.64 o 
   3   5   3      447.82      439.49     14.44 o 
   4   5   3      152.35      145.94      9.20 o 
   5   5   3        0.17       -0.82      3.27 o 
   6   5   3       28.82       32.76      9.18 o 
   7   5   3       44.60       37.74      7.66 o 
  -5   6   3      175.84      162.96     17.76 o 
  -4   6   3       35.05       30.20      8.98 o 
  -3   6   3      128.11      114.08     13.88 o 
  -2   6   3      614.40      584.81     26.53 o 
  -1   6   3       93.01       96.96      6.98 o 
   0   6   3       33.07       31.41      4.78 o 
   1   6   3      518.64      522.80     45.82 o 
   2   6   3      368.46      373.49     42.04 o 
   3   6   3      201.76      193.61     10.60 o 
   4   6   3        0.93        2.30      3.04 o 
   5   6   3       83.01       85.10     12.65 o 
   6   6   3       97.10       82.25     13.67 o 
   7   6   3       24.63       25.22      5.47 o 
  -4   7   3        2.61        5.00      5.92 o 
  -3   7   3        0.58        0.41      4.49 o 
  -2   7   3        4.97        7.25      5.82 o 
  -1   7   3      592.86      577.05     27.35 o 
   0   7   3        0.28        0.72      3.11 o 
   1   7   3       28.80       21.98      4.97 o 
   2   7   3     1425.22     1339.65    103.68 o 
   3   7   3        1.96       -0.69      3.62 o 
   4   7   3        2.53        2.22      3.31 o 
   5   7   3       25.20       29.29      6.39 o 
   6   7   3       68.14       71.33     13.57 o 
  -3   8   3       22.35       12.55      7.96 o 
  -2   8   3       42.32       41.94     11.02 o 
  -1   8   3       39.69       42.55     10.61 o 
   0   8   3       17.56       15.41      7.55 o 
   1   8   3        4.10        1.32      3.21 o 
   2   8   3        4.39        4.18      3.91 o 
   3   8   3      292.94      289.08     18.16 o 
   4   8   3        3.91        3.39      3.82 o 
   5   8   3        2.42        2.30      4.22 o 
   6   8   3      132.91      177.96     19.80 o 
  -2   9   3       11.06        2.24      6.63 o 
  -1   9   3        0.82       -0.82      6.53 o 
   0   9   3       19.07       22.76      9.69 o 
   1   9   3        7.66        3.67      6.84 o 
   2   9   3       22.80       20.51      6.05 o 
   3   9   3       39.95       42.37      7.61 o 
   4   9   3       38.44       47.67      8.05 o 
  -4  -8   4       16.68       14.08      8.16 o 
  -3  -8   4       37.74       47.14     12.04 o 
  -2  -8   4       24.88       30.31      9.69 o 
  -1  -8   4       14.17       17.25      7.55 o 
   0  -8   4        0.29        1.33      5.00 o 
   1  -8   4       83.12       83.88     13.78 o 
   2  -8   4        5.55        4.59      6.02 o 
  -6  -7   4        3.87       10.82      7.04 o 
  -5  -7   4        7.01        4.80      5.20 o 
  -4  -7   4       16.38       15.20      6.63 o 
  -3  -7   4      105.70      113.88     14.18 o 
  -2  -7   4       43.41       48.06     10.71 o 
  -1  -7   4      181.58      204.80     17.55 o 
   0  -7   4        0.29        3.78      4.90 o 
   1  -7   4       46.72       42.96      9.90 o 
   2  -7   4       21.04       22.25      7.86 o 
   3  -7   4       76.25       88.67     13.67 o 
  -6  -6   4        2.74        7.65      6.43 o 
  -5  -6   4        6.98        1.43      3.88 o 
  -4  -6   4       81.41       86.02     12.45 o 
  -3  -6   4      141.61      143.47     14.08 o 
  -2  -6   4       62.73       73.06     11.02 o 
  -1  -6   4      123.33      143.37     13.98 o 
   0  -6   4      136.32      127.66     12.86 o 
   1  -6   4        7.48        7.35      5.20 o 
   2  -6   4       40.90       40.82      9.18 o 
   3  -6   4      104.39      107.64      9.19 o 
   4  -6   4      102.54      103.01      9.89 o 
  -7  -5   4       10.87        8.27      6.22 o 
  -6  -5   4        1.03        1.84      4.69 o 
  -5  -5   4       65.43       71.43     11.53 o 
  -4  -5   4      204.20      209.49     16.53 o 
  -3  -5   4        9.85       13.82      3.93 o 
  -2  -5   4      565.89      606.08     16.81 o 
  -1  -5   4      131.90      124.49     11.73 o 
   0  -5   4      508.29      517.15     23.16 o 
   1  -5   4       30.46       30.68      4.46 o 
   2  -5   4       91.77       92.92      7.18 o 
   3  -5   4      112.67      116.08      8.73 o 
   4  -5   4      148.15      145.62     10.32 o 
   5  -5   4       23.35       24.67      6.12 o 
  -7  -4   4       30.65       20.10      8.06 o 
  -6  -4   4        2.23       -0.61      3.57 o 
  -5  -4   4        1.17       -2.24      3.06 o 
  -4  -4   4        8.99        5.95      2.93 o 
  -3  -4   4       20.96       20.38      4.04 o 
  -2  -4   4       45.91       47.16      5.11 o 
  -1  -4   4      691.85      671.33     16.26 o 
   0  -4   4      214.53      215.80      7.89 o 
   1  -4   4       21.57       19.95      3.93 o 
   2  -4   4       52.15       52.48      5.46 o 
   3  -4   4      224.87      228.42     10.96 o 
   4  -4   4       16.38       18.41      4.68 o 
   5  -4   4        0.78       -2.38      2.62 o 
   6  -4   4       75.10       65.39      9.06 o 
  -7  -3   4       88.10       87.96     12.76 o 
  -6  -3   4       18.75       14.90      5.82 o 
  -5  -3   4       60.93       67.56      6.61 o 
  -4  -3   4      505.96      538.22     15.21 o 
  -3  -3   4      784.86      731.41     31.33 o 
  -2  -3   4      324.15      315.94     16.68 o 
  -1  -3   4      797.66      683.66     36.48 o 
   0  -3   4        1.12        6.46      1.71 o 
   1  -3   4      143.42      131.32      8.47 o 
   2  -3   4        2.11        0.96      1.70 o 
   3  -3   4      222.07      214.03     10.00 o 
   4  -3   4        0.27        1.14      2.21 o 
   5  -3   4       21.32       21.42      5.18 o 
   6  -3   4        9.57        9.79      4.27 o 
   7  -3   4       34.46       35.41      7.52 o 
  -7  -2   4       17.15       18.18      3.70 o 
  -6  -2   4       23.26       26.02      4.18 o 
  -5  -2   4       41.68       43.90      5.48 o 
  -4  -2   4      389.13      414.66     16.89 o 
  -3  -2   4      448.55      450.21     17.19 o 
  -2  -2   4       77.06       89.71      5.77 o 
  -1  -2   4      171.05      156.43     18.37 o 
   0  -2   4     3668.12     3669.72     84.59 o 
   1  -2   4     3685.70     3939.64     55.10 o 
   2  -2   4      196.38      212.33     11.89 o 
   3  -2   4      259.35      253.98     14.90 o 
   4  -2   4       35.38       31.63      5.12 o 
   5  -2   4       18.07       12.32      4.26 o 
   6  -2   4       58.83       50.16      7.50 o 
   7  -2   4       13.79       17.18      6.36 o 
  -8  -1   4        1.92        9.69      7.25 o 
  -7  -1   4       76.97       85.10     12.65 o 
  -6  -1   4       46.77       50.80      4.35 o 
  -5  -1   4       99.84       99.09      6.92 o 
  -4  -1   4       95.82       92.97      5.84 o 
  -3  -1   4       50.27       46.02      3.13 o 
  -2  -1   4      219.35      212.97      5.27 o 
  -1  -1   4     1314.81     1337.18     48.27 o 
   0  -1   4     4143.09     3779.84    240.82 o 
   1  -1   4        0.53        2.04      1.84 o 
   2  -1   4     1281.60     1258.49     27.76 o 
   3  -1   4       55.02       56.23      7.45 o 
   4  -1   4      531.00      532.97     22.25 o 
   5  -1   4      191.49      212.04     15.71 o 
   6  -1   4       43.21       50.72     10.41 o 
   7  -1   4       83.26       90.86     10.02 o 
  -8   0   4       17.30       11.63      7.55 o 
  -7   0   4       26.38       31.12      9.29 o 
  -6   0   4       11.67       11.84      5.51 o 
  -5   0   4       13.76       10.22      2.62 o 
  -4   0   4      802.97      806.02     25.87 o 
  -3   0   4      604.00      606.84     11.87 o 
  -2   0   4      204.36      200.86      5.11 o 
  -1   0   4      342.37      333.66      7.45 o 
   0   0   4        3.98        4.42      1.37 o 
   1   0   4      298.68      280.83     11.89 o 
   2   0   4      260.88      243.07     11.53 o 
   3   0   4       16.26       10.71      3.88 o 
   4   0   4      397.07      397.76     18.78 o 
   5   0   4       16.96       27.55      7.14 o 
   6   0   4        0.15       -0.10      3.67 o 
   7   0   4       16.31       17.65      8.06 o 
   8   0   4        5.90       -3.06      5.92 o 
  -7   1   4        5.94       -1.53      4.18 o 
  -6   1   4        5.95        1.12      3.98 o 
  -5   1   4       44.32       37.04      7.86 o 
  -4   1   4      103.13      102.21      4.63 o 
  -3   1   4      742.33      779.30      9.87 o 
  -2   1   4      225.33      233.87      9.44 o 
  -1   1   4      509.49      501.65      6.92 o 
   0   1   4        3.68        3.35      0.95 o 
   1   1   4      545.79      519.27     22.49 o 
   2   1   4       42.62       48.67      5.31 o 
   3   1   4     1962.36     1992.59     36.74 o 
   4   1   4        5.09        5.92      3.57 o 
   5   1   4      351.96      349.80     19.49 o 
   6   1   4        2.47        5.82      4.90 o 
   7   1   4        9.71       10.00      6.63 o 
   8   1   4       25.23       27.65     10.10 o 
  -7   2   4       46.23       27.86      9.39 o 
  -6   2   4       29.90       15.61      7.25 o 
  -5   2   4      190.24      180.11     15.10 o 
  -4   2   4       24.96       25.20      6.43 o 
  -3   2   4      222.10      209.04      6.29 o 
  -2   2   4     1072.49     1112.16     25.92 o 
  -1   2   4     1340.71     1375.33     25.92 o 
   0   2   4     1272.64     1351.23     34.77 o 
   1   2   4       49.70       52.40      2.85 o 
   2   2   4      549.82      510.87     11.79 o 
   3   2   4      226.20      230.07      9.05 o 
   4   2   4      213.61      213.17     13.98 o 
   5   2   4       41.64       33.57      7.55 o 
   6   2   4      152.96      150.10     14.59 o 
   7   2   4       13.88       17.35      7.76 o 
   8   2   4        0.62        2.96      5.92 o 
  -7   3   4       24.21       22.76      8.88 o 
  -6   3   4        0.58        3.16      4.80 o 
  -5   3   4        0.65        2.04      3.88 o 
  -4   3   4       75.26       76.43     10.31 o 
  -3   3   4      166.41      170.51     12.76 o 
  -2   3   4     1525.99     1632.76     37.55 o 
  -1   3   4     1957.88     2164.88    101.28 o 
   0   3   4      306.17      314.27     12.40 o 
   1   3   4      138.10      161.28      8.62 o 
   2   3   4     2847.44     2853.39    248.22 o 
   3   3   4        8.55        9.24      2.20 o 
   4   3   4        6.62        4.88      2.34 o 
   5   3   4       99.22       99.39      7.83 o 
   6   3   4      233.26      257.05     18.98 o 
   7   3   4       48.24       49.80     11.12 o 
   8   3   4        0.77       -2.65      4.80 o 
  -6   4   4       76.28       74.90     13.67 o 
  -5   4   4       11.01        4.18      4.90 o 
  -4   4   4        7.30        9.18      5.61 o 
  -3   4   4        4.41        4.59      4.29 o 
  -2   4   4      188.76      157.76     12.45 o 
  -1   4   4      274.61      355.17     10.82 o 
   0   4   4      826.91      794.48     39.69 o 
   1   4   4       70.96       88.82      9.90 o 
   2   4   4      504.37      501.97     38.21 o 
   3   4   4      455.44      455.63     13.89 o 
   4   4   4        2.07        0.75      2.50 o 
   5   4   4       19.50       18.61      4.32 o 
   6   4   4      152.29      150.72     10.64 o 
   7   4   4       21.28       20.02      5.91 o 
   8   4   4        0.59       -2.45      5.31 o 
  -6   5   4        7.26        6.63      6.53 o 
  -5   5   4      527.05      516.03     29.18 o 
  -4   5   4        4.81        3.67      4.29 o 
  -3   5   4       13.97       17.45      6.22 o 
  -2   5   4      152.29      170.62     14.08 o 
  -1   5   4      367.50      361.95     17.30 o 
   0   5   4       24.08       26.66      3.81 o 
   1   5   4      555.22      559.44     50.61 o 
   2   5   4       26.87       22.05      4.14 o 
   3   5   4       69.04       92.73     11.79 o 
   4   5   4       17.94       21.25      4.83 o 
   5   5   4       52.80       53.78     10.10 o 
   6   5   4        5.11        6.26      3.28 o 
   7   5   4       95.58       79.92      9.84 o 
  -5   6   4        0.69       -2.04      4.59 o 
  -4   6   4      331.29      349.90     23.98 o 
  -3   6   4       44.32       44.08     10.20 o 
  -2   6   4        4.53        3.47      4.29 o 
  -1   6   4     1734.51     1714.21     43.78 o 
   0   6   4       92.82       79.30      6.41 o 
   1   6   4      689.47      680.23    100.05 o 
   2   6   4      261.94      256.75     18.88 o 
   3   6   4      279.09      285.40     12.73 o 
   4   6   4        4.35        2.37      2.91 o 
   5   6   4       51.64       46.06      7.18 o 
   6   6   4       40.00       42.76     10.82 o 
   7   6   4       13.22        6.21      3.82 o 
  -4   7   4       44.42       58.78     13.27 o 
  -3   7   4      151.58      144.08     16.02 o 
  -2   7   4        0.20        8.06      5.51 o 
  -1   7   4       55.50       51.23     10.41 o 
   0   7   4     1062.48     1033.39     36.02 o 
   1   7   4      242.65      229.82     18.57 o 
   2   7   4      136.04      126.96     16.89 o 
   3   7   4      467.18      479.46     23.01 o 
   4   7   4        4.27        8.52      4.18 o 
   5   7   4       38.91       40.14      7.09 o 
   6   7   4       70.53       58.16     13.06 o 
  -3   8   4      106.45      116.74     16.94 o 
  -2   8   4       72.06       91.94     14.49 o 
  -1   8   4        8.76       10.61      6.84 o 
   0   8   4       15.67       13.98      7.45 o 
   1   8   4      106.11       94.29     13.37 o 
   2   8   4        9.17        3.59      4.14 o 
   3   8   4        0.24        1.74      3.43 o 
   4   8   4      426.31      459.41     18.96 o 
   5   8   4       49.40       55.23      8.55 o 
   6   8   4        3.22       -0.82      6.22 o 
  -2   9   4      110.12      116.43     17.35 o 
  -1   9   4        2.36        5.00      7.35 o 
   0   9   4        3.58       -1.73      5.61 o 
   1   9   4       66.93       68.27     12.96 o 
   2   9   4       50.00       46.94     11.63 o 
   3   9   4       31.81       43.80      7.84 o 
   4   9   4        0.42        0.28      4.25 o 
  -4  -8   5       61.63       66.53     13.47 o 
  -3  -8   5        1.32        1.84      5.51 o 
  -2  -8   5        0.13       -2.04      3.98 o 
  -1  -8   5       67.07       77.35     13.78 o 
   0  -8   5       18.48       20.71      8.47 o 
   1  -8   5       26.94       44.90     11.63 o 
  -5  -7   5       33.21       27.86      9.39 o 
  -4  -7   5       89.71       89.59     14.29 o 
  -3  -7   5      165.84      162.35     16.63 o 
  -2  -7   5       18.63       13.98      7.04 o 
  -1  -7   5      251.18      296.13     21.74 o 
   0  -7   5       47.22       43.27     10.41 o 
   1  -7   5        0.71        1.33      4.90 o 
   2  -7   5        0.49        2.86      5.10 o 
   3  -7   5       88.59       81.63     13.88 o 
  -6  -6   5        7.63       13.88      7.55 o 
  -5  -6   5       11.25        6.02      5.20 o 
  -4  -6   5       41.53       40.00      9.59 o 
  -3  -6   5       40.10       40.61      9.39 o 
  -2  -6   5        1.30        1.73      3.88 o 
  -1  -6   5      132.19      148.57     14.39 o 
   0  -6   5       68.88       79.70     11.73 o 
   1  -6   5       49.07       50.92     10.00 o 
   2  -6   5       40.66       37.14      9.29 o 
   3  -6   5      150.64      158.57     16.22 o 
   4  -6   5       43.96       55.61     12.14 o 
  -7  -5   5       27.63       22.25      8.88 o 
  -6  -5   5        8.76       22.55      7.96 o 
  -5  -5   5       30.08       32.65      8.47 o 
  -4  -5   5      142.71      159.29     14.80 o 
  -3  -5   5       46.17       44.92      7.70 o 
  -2  -5   5      200.89      201.20     10.62 o 
  -1  -5   5        0.28       -0.92      2.86 o 
   0  -5   5      691.34      694.81     27.76 o 
   1  -5   5        2.67        3.47      3.88 o 
   2  -5   5        6.45        9.29      5.41 o 
   3  -5   5       44.73       46.43      6.48 o 
   4  -5   5        0.31       -0.54      3.03 o 
   5  -5   5       43.80       47.26      7.94 o 
  -7  -4   5        1.77        6.84      5.92 o 
  -6  -4   5        0.44       -2.45      3.78 o 
  -5  -4   5        1.08       -0.61      3.37 o 
  -4  -4   5      256.54      267.40     12.04 o 
  -3  -4   5        9.82       10.08      3.50 o 
  -2  -4   5        8.29        5.99      2.96 o 
  -1  -4   5      315.70      310.06     12.04 o 
   0  -4   5      660.16      684.40     25.41 o 
   1  -4   5      887.15      883.08     17.57 o 
   2  -4   5       66.51       75.15      6.84 o 
   3  -4   5       12.35       10.41      3.64 o 
   4  -4   5      204.27      212.47     11.84 o 
   5  -4   5        6.26        7.87      4.24 o 
   6  -4   5       19.81       18.21      6.12 o 
  -7  -3   5       62.68       68.06     11.73 o 
  -6  -3   5       56.01       64.81      7.46 o 
  -5  -3   5      197.35      192.36     17.60 o 
  -4  -3   5      101.78       98.74      7.30 o 
  -3  -3   5        2.10        2.71      2.38 o 
  -2  -3   5      168.18      183.41     16.38 o 
  -1  -3   5       71.48       57.07      5.16 o 
   0  -3   5      354.86      348.88     11.69 o 
   1  -3   5      239.93      238.85      8.40 o 
   2  -3   5       53.42       48.01      4.95 o 
   3  -3   5      180.62      169.96      9.19 o 
   4  -3   5        3.15        1.35      2.52 o 
   5  -3   5       90.32       93.30      8.62 o 
   6  -3   5       44.60       50.85      8.11 o 
  -7  -2   5        4.95        3.47      6.43 o 
  -6  -2   5       94.19       93.69      8.11 o 
  -5  -2   5      369.04      362.00     10.70 o 
  -4  -2   5       18.38       19.97      2.95 o 
  -3  -2   5      728.37      797.23     20.52 o 
  -2  -2   5        6.32        9.31      2.51 o 
  -1  -2   5     2470.70     2312.21    139.70 o 
   0  -2   5      196.76      202.22      8.26 o 
   1  -2   5       93.46       73.42      4.41 o 
   2  -2   5      404.83      366.43     17.14 o 
   3  -2   5       38.39       31.23      6.84 o 
   4  -2   5       28.80       27.96      7.25 o 
   5  -2   5       31.78       35.96      6.17 o 
   6  -2   5       86.49       90.20      9.63 o 
   7  -2   5       49.71       59.10      9.38 o 
  -7  -1   5        3.48        2.04      5.00 o 
  -6  -1   5        2.18        2.11      3.38 o 
  -5  -1   5       43.36       44.73      4.41 o 
  -4  -1   5      156.08      150.96      6.28 o 
  -3  -1   5      166.83      176.46      5.84 o 
  -2  -1   5     1869.56     2011.08     31.84 o 
  -1  -1   5        0.49        1.03      1.28 o 
   0  -1   5       89.69       72.65      8.06 o 
   1  -1   5      405.60      434.24     14.44 o 
   2  -1   5      606.66      604.40     20.51 o 
   3  -1   5     1811.05     1883.81     39.49 o 
   4  -1   5      183.85      167.76     13.27 o 
   5  -1   5       72.52       77.35     11.02 o 
   6  -1   5       12.68       22.14      7.96 o 
   7  -1   5       20.04       22.35      8.78 o 
  -7   0   5       16.46        9.90      6.22 o 
  -6   0   5       76.06       78.57     11.02 o 
  -5   0   5      261.50      287.25     16.94 o 
  -4   0   5      287.75      311.48     10.10 o 
  -3   0   5       56.15       58.36      3.56 o 
  -2   0   5     1619.22     1769.52     15.73 o 
  -1   0   5        3.17        2.85      1.14 o 
   0   0   5      211.71      229.87      7.34 o 
   1   0   5     1629.68     1641.04    151.48 o 
   2   0   5     3049.78     3093.93     43.67 o 
   3   0   5      115.71      114.29      9.69 o 
   4   0   5       19.00       12.96      5.00 o 
   5   0   5      260.35      250.51     17.25 o 
   6   0   5        4.73        6.84      5.71 o 
   7   0   5       62.57       69.59     12.96 o 
  -7   1   5        2.69        2.65      5.41 o 
  -6   1   5        0.74       -1.33      3.57 o 
  -5   1   5      290.85      281.74     17.76 o 
  -4   1   5       72.16       68.67      8.37 o 
  -3   1   5       34.04       32.34      3.47 o 
  -2   1   5     1208.00     1291.45     13.67 o 
  -1   1   5     4776.27     4916.65     44.99 o 
   0   1   5      626.61      647.78     19.65 o 
   1   1   5      442.69      449.64     21.30 o 
   2   1   5     1247.60     1229.91     18.65 o 
   3   1   5      650.94      661.13     22.14 o 
   4   1   5       65.11       73.47      9.39 o 
   5   1   5        0.34       -0.20      2.96 o 
   6   1   5      364.75      407.56     23.78 o 
   7   1   5       14.20        9.69      6.22 o 
   8   1   5        0.48       -2.04      5.41 o 
  -7   2   5       43.13       44.59     11.33 o 
  -6   2   5        1.54        6.12      5.41 o 
  -5   2   5       12.18        7.96      5.00 o 
  -4   2   5      218.69      248.58     15.92 o 
  -3   2   5       37.31       30.31      6.02 o 
  -2   2   5      120.77      138.37      9.59 o 
  -1   2   5     3521.82     3742.11     44.59 o 
   0   2   5        6.75        8.11      1.38 o 
   1   2   5        8.35        7.40      1.52 o 
   2   2   5      285.84      279.45      6.70 o 
   4   2   5        6.97        6.33      3.78 o 
   5   2   5      113.35      125.61     12.35 o 
   6   2   5      335.41      328.48     21.53 o 
   7   2   5       50.34       41.43     10.51 o 
   8   2   5        7.28        3.27      6.84 o 
  -7   3   5        6.29       10.71      7.86 o 
  -6   3   5       41.12       31.02      9.39 o 
  -5   3   5      196.61      212.04     17.35 o 
  -4   3   5       21.68       23.88      7.04 o 
  -3   3   5      208.33      214.80     14.49 o 
  -2   3   5      132.54      129.19     10.71 o 
  -1   3   5      148.13      140.92     10.31 o 
   0   3   5     4387.89     4495.25     42.31 o 
   1   3   5      129.86      151.49      7.47 o 
   2   3   5        9.38       10.27      2.15 o 
   3   3   5      114.20      115.28      6.44 o 
   4   3   5        9.30        9.99      3.09 o 
   5   3   5       34.69       31.53      7.65 o 
   6   3   5       83.44       81.53     12.25 o 
   7   3   5       39.17       55.21     11.84 o 
   8   3   5        4.73        2.96      6.12 o 
  -6   4   5       64.44       65.51     13.16 o 
  -5   4   5      113.65      106.53     14.08 o 
  -4   4   5        6.09        6.02      5.00 o 
  -3   4   5      337.09      311.74     18.57 o 
  -2   4   5      347.71      326.23     17.76 o 
  -1   4   5      529.87      600.49     26.17 o 
   0   4   5      496.98      492.32     39.69 o 
   1   4   5      957.22     1023.42     47.01 o 
   2   4   5      328.79      323.21     42.76 o 
   3   4   5        5.76        6.51      1.89 o 
   4   4   5      268.00      271.49      9.78 o 
   5   4   5        4.16        5.76      2.84 o 
   6   4   5       26.57       23.92      5.66 o 
   7   4   5      103.22       97.76     14.59 o 
  -6   5   5        0.11        1.43      6.12 o 
  -5   5   5      117.18      126.63     15.71 o 
  -4   5   5      317.53      336.03     22.45 o 
  -3   5   5      206.89      200.51     16.53 o 
  -2   5   5      179.44      177.25     14.49 o 
  -1   5   5      151.84      142.76     12.55 o 
   0   5   5       44.31       37.46      8.83 o 
   1   5   5       17.93       30.98      4.41 o 
   2   5   5      120.60      108.15      7.76 o 
   3   5   5      230.45      234.96     22.81 o 
   4   5   5       39.46       37.91      5.92 o 
   5   5   5      238.35      229.96     12.41 o 
   6   5   5       31.34       47.73      7.28 o 
   7   5   5        3.47        2.26      3.63 o 
  -5   6   5        6.01       -0.10      6.33 o 
  -4   6   5        5.24        1.84      4.80 o 
  -3   6   5     1067.58     1053.28     38.78 o 
  -2   6   5      237.43      241.23     18.06 o 
  -1   6   5      654.78      623.89     27.45 o 
   0   6   5       93.73       85.00     11.33 o 
   1   6   5       34.07       37.37      5.29 o 
   2   6   5      319.24      317.59     20.26 o 
   3   6   5      134.34      139.56      9.44 o 
   4   6   5       16.18       16.26      4.61 o 
   5   6   5        8.66        4.56      3.43 o 
   6   6   5       26.50       29.01      7.35 o 
   7   6   5        4.09        3.25      3.27 o 
  -4   7   5        4.67        1.73      5.00 o 
  -3   7   5        1.68        7.25      5.71 o 
  -2   7   5      311.15      299.39     21.74 o 
  -1   7   5      122.91      115.31     13.57 o 
   0   7   5        9.06        0.71      5.61 o 
   1   7   5      808.52      819.01     94.19 o 
   2   7   5        0.21       -1.40      2.99 o 
   3   7   5      335.93      343.73     22.91 o 
   4   7   5      113.97      123.29      9.93 o 
   5   7   5        6.90        5.55      4.18 o 
   6   7   5       69.22       59.39     13.06 o 
  -3   8   5       43.41       35.82     11.43 o 
  -2   8   5      212.70      238.37     21.22 o 
  -1   8   5        0.25       -1.84      5.71 o 
   0   8   5        8.82       13.06      7.14 o 
   1   8   5        4.57        0.00      5.92 o 
   2   8   5      451.31      449.38     50.56 o 
   3   8   5      123.32      118.47     10.09 o 
   4   8   5       13.64        5.89      4.65 o 
   5   8   5      120.68      134.67     11.83 o 
  -1   9   5       61.85       61.33     13.98 o 
   0   9   5       25.02       19.69     10.00 o 
   1   9   5       99.16       92.35     14.80 o 
   2   9   5       41.94       36.84     10.92 o 
   3   9   5       13.99       12.86      5.69 o 
   4   9   5        0.14        2.32      4.89 o 
  -3  -8   6       22.20       26.22      9.69 o 
  -2  -8   6        3.57       -0.31      5.31 o 
  -1  -8   6        0.14        0.61      5.71 o 
   0  -8   6       12.72       11.94      7.04 o 
   1  -8   6       32.96       31.94     10.31 o 
  -5  -7   6       11.01       12.14      7.25 o 
  -4  -7   6      138.69      105.72     15.41 o 
  -3  -7   6      159.08      147.45     16.22 o 
  -2  -7   6       21.30       22.76      8.47 o 
  -1  -7   6        5.71        8.67      5.92 o 
   0  -7   6       57.72       72.96     12.76 o 
   1  -7   6        4.76        6.73      5.61 o 
   2  -7   6       18.75       13.27      7.35 o 
   3  -7   6        0.18        6.12      6.84 o 
  -6  -6   6       26.94       22.65      9.08 o 
  -5  -6   6       13.98       21.12      7.86 o 
  -4  -6   6       24.31       20.31      7.65 o 
  -3  -6   6      242.65      263.07     20.10 o 
  -2  -6   6        1.90        3.98      4.29 o 
  -1  -6   6      134.98      132.04     14.18 o 
   0  -6   6      536.01      469.09     25.82 o 
   1  -6   6      225.60      188.17     16.84 o 
   2  -6   6       19.54       21.33      8.06 o 
   3  -6   6        1.47       -1.43      4.80 o 
   4  -6   6       48.16       51.84     11.94 o 
  -6  -5   6        4.97        6.53      5.92 o 
  -5  -5   6       57.04       55.31     10.82 o 
  -4  -5   6       67.42       64.97      7.42 o 
  -3  -5   6       91.35       93.93      8.14 o 
  -2  -5   6      494.86      516.03     17.20 o 
  -1  -5   6        7.70        6.84      4.29 o 
   0  -5   6        0.40        1.94      3.67 o 
   1  -5   6      505.85      547.87     26.33 o 
   2  -5   6      105.40       72.76     11.33 o 
   3  -5   6       52.38       53.27     10.71 o 
   4  -5   6       63.17       50.92     11.43 o 
   5  -5   6      115.25      128.82     11.05 o 
  -7  -4   6       18.35       21.12      8.37 o 
  -6  -4   6       39.50       51.23     10.71 o 
  -5  -4   6       71.64       61.08      7.18 o 
  -4  -4   6       40.58       34.99      5.73 o 
  -3  -4   6        2.54        1.35      2.40 o 
  -2  -4   6      104.27      107.52      8.52 o 
  -1  -4   6      920.47      901.01     21.01 o 
   0  -4   6      120.00      125.92     11.63 o 
   1  -4   6       32.22       27.96      7.04 o 
   2  -4   6     1132.69     1095.63     35.51 o 
   3  -4   6        1.56        1.42      2.65 o 
   4  -4   6       35.36       28.46      5.79 o 
   5  -4   6      101.91       95.32      9.75 o 
   6  -4   6        5.86       -1.41      3.73 o 
  -6  -3   6      116.01      113.10      9.43 o 
  -5  -3   6        6.36        6.51      3.57 o 
  -4  -3   6       62.49       57.75      6.28 o 
  -3  -3   6       33.65       32.42      4.76 o 
  -2  -3   6       18.85       18.51      4.04 o 
  -1  -3   6      542.20      494.38     36.99 o 
   0  -3   6       10.03       12.94      3.43 o 
   1  -3   6      106.03      110.58      6.58 o 
   2  -3   6      294.56      298.43     24.95 o 
   3  -3   6      696.91      727.05     18.96 o 
   4  -3   6       17.55       20.44      4.95 o 
   5  -3   6       56.48       51.41      8.37 o 
   6  -3   6      421.57      444.31     19.43 o 
  -7  -2   6       25.75       18.78      9.18 o 
  -6  -2   6       13.90       23.06      8.37 o 
  -5  -2   6      605.68      628.15     18.23 o 
  -4  -2   6        7.79        5.93      2.78 o 
  -3  -2   6      555.94      566.43     25.87 o 
  -2  -2   6      453.77      450.91     16.84 o 
  -1  -2   6       21.83       32.25      7.19 o 
   0  -2   6      237.00      220.84     10.82 o 
   1  -2   6        1.04        2.04      2.24 o 
   2  -2   6      289.36      254.70     15.20 o 
   3  -2   6      164.82      157.55     13.16 o 
   4  -2   6      171.75      167.45     14.59 o 
   5  -2   6       10.17       16.33      7.04 o 
   6  -2   6        1.22        3.51      3.57 o 
   7  -2   6       64.62       61.10      9.56 o 
  -7  -1   6        7.33        3.47      6.53 o 
  -6  -1   6        2.44       -2.24      4.90 o 
  -5  -1   6       52.24       64.24      5.17 o 
  -4  -1   6      354.41      375.01      9.82 o 
  -3  -1   6       86.83       93.93      4.56 o 
  -2  -1   6      404.06      416.92     12.96 o 
  -1  -1   6     1829.75     1793.95     94.95 o 
   0  -1   6      338.45      366.28     18.16 o 
   1  -1   6      465.59      435.11     12.23 o 
   2  -1   6     1121.93     1167.78     30.00 o 
   3  -1   6      177.86      180.72     13.47 o 
   4  -1   6      189.75      172.86     13.98 o 
   5  -1   6       69.81       70.00     11.22 o 
   6  -1   6        2.99       -0.31      4.59 o 
   7  -1   6        2.33       -0.41      5.82 o 
  -7   0   6        0.16        2.14      5.00 o 
  -6   0   6       10.28        8.06      5.10 o 
  -5   0   6       70.33       65.82      9.18 o 
  -4   0   6      543.68      577.40     11.90 o 
  -3   0   6      208.75      214.00      6.53 o 
  -2   0   6       24.07       18.65      2.14 o 
  -1   0   6       43.46       34.29      2.57 o 
   0   0   6      267.01      264.25     14.01 o 
   1   0   6       91.28      104.85      6.48 o 
   2   0   6      102.38       91.94      8.27 o 
   3   0   6     1433.74     1453.90     35.00 o 
   4   0   6       47.13       53.47      8.67 o 
   5   0   6      488.45      496.85     24.90 o 
   6   0   6      109.42      128.27     14.18 o 
   7   0   6       10.38       26.84      9.80 o 
  -7   1   6       84.54       78.88     13.27 o 
  -6   1   6        0.96       -0.61      3.88 o 
  -5   1   6        5.76        9.59      5.10 o 
  -4   1   6      472.30      498.07     20.82 o 
  -3   1   6      125.05      123.14      5.30 o 
  -2   1   6      167.78      173.28      4.98 o 
  -1   1   6     1946.59     2012.98     42.09 o 
   0   1   6     2930.17     2899.32     79.39 o 
   1   1   6      189.22      183.79     11.23 o 
   2   1   6      252.57      308.26      9.96 o 
   3   1   6        2.04        6.94      3.47 o 
   4   1   6      282.14      258.07     16.12 o 
   5   1   6        1.98        1.84      3.57 o 
   6   1   6      139.30      140.21     14.80 o 
   7   1   6        7.71       15.61      8.37 o 
  -7   2   6        6.73        1.02      5.71 o 
  -6   2   6      106.25       90.21     12.96 o 
  -5   2   6       56.56       53.37      9.39 o 
  -4   2   6       41.64       34.90      7.55 o 
  -3   2   6      927.45      896.65     27.04 o 
  -2   2   6       88.45       99.59      8.98 o 
  -1   2   6     1727.70     1766.81     25.99 o 
   0   2   6     1053.75     1073.62     45.04 o 
   1   2   6      408.35      379.30     15.95 o 
   2   2   6      163.17      161.66      5.73 o 
   3   2   6       73.94       82.73      6.10 o 
   4   2   6      906.32      980.94     31.02 o 
   5   2   6       37.66       47.35      9.08 o 
   6   2   6       30.46       34.29      9.18 o 
   7   2   6        1.03       -0.31      4.69 o 
  -7   3   6       17.39        8.47      7.04 o 
  -6   3   6       62.26       48.88     11.12 o 
  -5   3   6      111.09      117.45     13.57 o 
  -4   3   6        0.76        0.82      3.88 o 
  -3   3   6       17.03       11.73      5.10 o 
  -2   3   6     1149.74     1228.29     31.63 o 
  -1   3   6       21.97       15.41      4.69 o 
   0   3   6       80.10       82.65      4.33 o 
   1   3   6     1298.14     1350.59     50.69 o 
   2   3   6        7.88       10.66      2.08 o 
   3   3   6       61.97       59.98      5.77 o 
   4   3   6        7.04        5.31      3.67 o 
   5   3   6       90.35       91.23     10.82 o 
   6   3   6       66.85       75.00     12.04 o 
   7   3   6       65.79       63.27     12.86 o 
  -6   4   6        1.57       -0.10      5.20 o 
  -5   4   6       65.72       69.70     12.35 o 
  -4   4   6       20.74       24.90      7.55 o 
  -3   4   6       51.48       52.14      9.08 o 
  -2   4   6      239.67      244.09     15.82 o 
  -1   4   6       34.96       56.43      8.37 o 
   0   4   6      320.50      298.57      6.70 o 
   1   4   6      112.54      106.61      4.99 o 
   2   4   6     1231.28     1253.10     22.29 o 
   3   4   6        5.97        6.43      2.19 o 
   4   4   6        0.49        0.51      1.55 o 
   5   4   6      298.10      329.95     14.57 o 
   6   4   6        4.21        3.37      3.78 o 
   7   4   6       23.45       17.25      8.06 o 
  -6   5   6      145.13      149.39     18.27 o 
  -5   5   6       42.31       33.98     10.31 o 
  -4   5   6      230.87      247.66     19.49 o 
  -3   5   6       36.41       35.92      8.88 o 
  -2   5   6       44.28       53.57      9.80 o 
  -1   5   6        0.78       -0.31      3.88 o 
   0   5   6       35.61       39.14      8.27 o 
   1   5   6      727.74      736.65     75.00 o 
   2   5   6      154.51      148.88     15.77 o 
   3   5   6      201.39      207.71     13.06 o 
   4   5   6       40.11       43.11      4.88 o 
   5   5   6       54.96       54.51      7.10 o 
   6   5   6       44.92       45.57      7.47 o 
   7   5   6       15.41        8.16      6.02 o 
  -5   6   6      299.54      274.39     23.78 o 
  -4   6   6        2.00        2.24      5.61 o 
  -3   6   6      379.39      378.07     23.98 o 
  -2   6   6      307.09      331.64     21.43 o 
  -1   6   6       73.14       70.21     10.92 o 
   0   6   6       58.66       64.08     10.51 o 
   1   6   6       81.38       75.64      6.72 o 
   2   6   6      239.46      231.89     16.43 o 
   3   6   6       25.28       29.80      5.54 o 
   4   6   6        7.00       11.48      5.26 o 
   5   6   6       11.01       12.28      3.48 o 
   6   6   6       15.85       13.23      4.74 o 
   7   6   6        2.03        1.53      3.61 o 
  -4   7   6        5.28        6.94      6.63 o 
  -3   7   6       25.03       35.20     10.31 o 
  -2   7   6        7.39       12.35      7.14 o 
  -1   7   6      454.70      445.62     25.71 o 
   0   7   6       19.88       17.76      7.96 o 
   1   7   6      317.79      223.17     18.06 o 
   2   7   6      252.10      264.25     32.30 o 
   3   7   6        0.22        1.13      3.34 o 
   4   7   6      155.60      156.91     10.99 o 
   5   7   6       21.58       33.73      7.11 o 
   6   7   6       24.29       23.37      8.16 o 
  -3   8   6        1.13       -3.06      5.20 o 
  -2   8   6      115.69      122.96     17.04 o 
  -1   8   6        3.16       11.94      8.16 o 
   0   8   6       25.60       29.69     10.41 o 
   1   8   6       17.86        8.37      7.14 o 
   2   8   6        0.59        2.96      5.71 o 
   3   8   6       78.08       85.64      9.19 o 
   4   8   6        7.85        6.24      4.64 o 
   5   8   6      183.93      178.74     17.35 o 
  -1   9   6       69.58       64.80     14.39 o 
   0   9   6       53.66       45.00     12.55 o 
   1   9   6        2.39        0.82      6.73 o 
   2   9   6       30.41       31.02     10.61 o 
   3   9   6        8.24        7.76      7.35 o 
   4   9   6        8.33        5.88      5.05 o 
  -1  -8   7      103.71      100.51     16.12 o 
  -4  -7   7        0.63        0.41      4.80 o 
  -3  -7   7        8.07        7.86      6.22 o 
  -2  -7   7       14.49       16.22      7.55 o 
  -1  -7   7       18.62       16.02      7.86 o 
   0  -7   7       49.89       55.72     12.35 o 
   1  -7   7        0.20        4.69      5.41 o 
   2  -7   7        0.21       -2.86      4.18 o 
  -5  -6   7      236.84      246.94     21.12 o 
  -4  -6   7       19.52       11.43      6.63 o 
  -3  -6   7        0.57        0.13      3.14 o 
  -2  -6   7      948.16      938.69     37.55 o 
  -1  -6   7      137.53      117.04     13.78 o 
   0  -6   7      133.30      122.66     14.29 o 
   1  -6   7        1.34        1.02      4.39 o 
   2  -6   7       89.85      101.12     14.39 o 
   3  -6   7        0.20       -2.76      4.08 o 
  -6  -5   7       17.19       21.33      8.67 o 
  -5  -5   7       28.27       42.35     10.00 o 
  -4  -5   7      281.89      271.63     13.79 o 
  -3  -5   7       46.97       40.45      6.46 o 
  -2  -5   7        5.29        1.40      2.92 o 
  -1  -5   7     1255.53     1312.06     41.02 o 
   0  -5   7      279.46      261.33     18.78 o 
   1  -5   7       88.62       78.57     11.73 o 
   2  -5   7      719.00      646.54     30.51 o 
   3  -5   7      155.14      168.17     17.04 o 
   4  -5   7        3.92       -1.22      4.80 o 
  -6  -4   7        9.21       12.86      6.33 o 
  -5  -4   7        2.90        3.02      3.15 o 
  -4  -4   7       95.84       97.07      8.33 o 
  -3  -4   7       12.29       17.66      4.78 o 
  -2  -4   7        0.37        1.81      2.75 o 
  -1  -4   7       51.03       44.10      8.37 o 
   0  -4   7      662.72      669.30     27.35 o 
   1  -4   7       18.30       13.57      5.82 o 
   2  -4   7        1.40        2.55      4.29 o 
   3  -4   7      896.48      941.65     36.02 o 
   4  -4   7      322.04      313.58     22.45 o 
   5  -4   7       13.21        9.86      4.72 o 
  -6  -3   7       22.47       28.92      6.24 o 
  -5  -3   7      183.65      188.90     13.32 o 
  -4  -3   7       62.20       67.89      7.04 o 
  -3  -3   7      248.86      266.00     15.41 o 
  -2  -3   7        1.43        5.01      2.70 o 
  -1  -3   7       32.41       30.55      4.90 o 
   0  -3   7      124.78      129.99      8.43 o 
   1  -3   7       40.41       43.98      7.86 o 
   2  -3   7      180.78      166.33     13.88 o 
   3  -3   7       63.03       59.85      7.25 o 
   4  -3   7      719.20      724.59     41.58 o 
   5  -3   7      113.70      112.85      9.74 o 
   6  -3   7        9.07       10.68      5.33 o 
  -7  -2   7       29.19       30.20     10.82 o 
  -6  -2   7        0.12        1.43      5.61 o 
  -5  -2   7      263.27      298.72     13.24 o 
  -4  -2   7      404.76      438.68     14.90 o 
  -3  -2   7        7.25       10.75      3.56 o 
  -2  -2   7      442.75      447.08     26.84 o 
  -1  -2   7      344.58      309.23     26.99 o 
   0  -2   7        7.40        4.53      2.56 o 
   1  -2   7       37.57       50.31      7.55 o 
   2  -2   7      627.09      625.52     24.69 o 
   3  -2   7      163.57      169.70     14.18 o 
   4  -2   7      105.99      103.37     12.35 o 
   5  -2   7       10.31       14.80      7.04 o 
   6  -2   7        0.31        1.00      3.58 o 
  -7  -1   7        0.29        2.24      7.14 o 
  -6  -1   7       11.22        7.65      6.22 o 
  -5  -1   7      133.70      138.06     14.08 o 
  -4  -1   7      310.04      311.32     11.96 o 
  -3  -1   7      400.47      415.07     12.79 o 
  -2  -1   7      109.34      103.10      6.44 o 
  -1  -1   7      727.56      682.14     23.27 o 
   0  -1   7      641.34      600.51     41.58 o 
   1  -1   7      145.73      164.56     11.33 o 
   2  -1   7      553.98      580.52     22.45 o 
   3  -1   7      375.50      364.70     19.18 o 
   4  -1   7        0.29       -0.51      3.06 o 
   5  -1   7      135.54      130.00     14.18 o 
   6  -1   7       66.21       92.04     14.18 o 
   7  -1   7       25.80       37.45     11.43 o 
  -7   0   7       27.73       26.12     10.31 o 
  -6   0   7        7.05        7.99      4.47 o 
  -5   0   7        0.74       -0.61      3.06 o 
  -4   0   7       11.05        8.30      3.21 o 
  -3   0   7        4.31        3.30      1.76 o 
  -2   0   7      221.12      228.25      6.47 o 
  -1   0   7      869.45      818.61     18.18 o 
   0   0   7       67.40       62.94      3.59 o 
   1   0   7      723.75      722.91     69.39 o 
   2   0   7       99.29      128.57     10.31 o 
   3   0   7      543.01      600.01     23.57 o 
   4   0   7       71.94       81.63     10.82 o 
   5   0   7      154.40      159.70     15.20 o 
   6   0   7      104.68      118.27     15.31 o 
   7   0   7        7.46        4.29      7.04 o 
  -7   1   7        1.81        3.57      5.92 o 
  -6   1   7      115.71      119.80     13.78 o 
  -5   1   7       11.95        7.65      5.31 o 
  -4   1   7       51.11       47.65      7.86 o 
  -3   1   7      104.31      122.03      7.47 o 
  -2   1   7     1167.87     1226.58     15.76 o 
  -1   1   7      299.83      298.67      7.29 o 
   0   1   7      621.45      680.78     26.35 o 
   1   1   7       14.00        7.82      1.94 o 
   2   1   7       49.64       47.25      3.69 o 
   3   1   7        2.17        0.00      2.24 o 
   4   1   7       23.88       29.59      6.84 o 
   5   1   7      104.80      127.66     13.37 o 
   6   1   7       61.81       75.31     12.45 o 
   7   1   7       29.73       22.86      9.08 o 
  -7   2   7       41.38       43.27     11.63 o 
  -6   2   7       79.96       97.04     13.57 o 
  -5   2   7      330.49      361.13     21.33 o 
  -4   2   7       92.32       85.10     10.31 o 
  -3   2   7      162.48      179.59     12.86 o 
  -2   2   7      768.86      817.91     17.76 o 
  -1   2   7       10.07        8.06      1.52 o 
   0   2   7     1096.57     1084.85     34.55 o 
   1   2   7      214.22      208.61      6.46 o 
   2   2   7     2819.25     2809.61    115.43 o 
   3   2   7       18.58       20.50      4.04 o 
   4   2   7       10.82       10.51      4.49 o 
   5   2   7        1.61        1.73      3.27 o 
   6   2   7      108.54       89.59     13.16 o 
   7   2   7        1.84        2.86      5.31 o 
  -6   3   7       36.43       35.51     10.41 o 
  -5   3   7       84.73       88.16     12.86 o 
  -4   3   7       22.28       29.59      7.96 o 
  -3   3   7       97.22       95.00     10.82 o 
  -2   3   7      216.20      207.35     14.08 o 
  -1   3   7      693.83      752.63     16.85 o 
   0   3   7       21.13       28.05      2.63 o 
   1   3   7      882.58      861.52     30.18 o 
   2   3   7      766.33      740.82     27.49 o 
   3   3   7        0.27       -1.17      1.66 o 
   4   3   7      123.50      122.76     11.63 o 
   5   3   7      109.15      105.51     11.94 o 
   6   3   7      136.11      123.98     13.98 o 
   7   3   7       45.72       33.67     10.31 o 
  -6   4   7       16.70       16.02      8.16 o 
  -5   4   7       95.30       91.23     13.67 o 
  -4   4   7       66.98       52.86     10.51 o 
  -3   4   7       38.05       28.37      7.96 o 
  -2   4   7      337.41      361.95     19.49 o 
  -1   4   7        0.35        2.24      3.98 o 
   0   4   7       14.11        8.25      2.53 o 
   1   4   7      440.44      418.38     29.03 o 
   2   4   7      444.08      421.21     12.49 o 
   3   4   7      709.50      722.85     15.12 o 
   4   4   7      100.34       99.85      8.12 o 
   5   4   7      127.63      109.19     12.14 o 
   6   4   7        2.44        2.14      4.18 o 
   7   4   7        8.22        7.35      5.82 o 
  -5   5   7       47.57       39.80     10.82 o 
  -4   5   7       21.74       31.23      9.80 o 
  -3   5   7       55.34       69.80     11.53 o 
  -2   5   7       33.11       42.35      9.08 o 
  -1   5   7      201.20      213.06     16.53 o 
   0   5   7       22.11       33.16      8.37 o 
   1   5   7        4.06        4.85      1.79 o 
   2   5   7      669.92      622.35     13.46 o 
   3   5   7      164.47      167.15      7.80 o 
   4   5   7       10.46       11.37      3.10 o 
   5   5   7        4.50       -0.61      2.06 o 
   6   5   7       75.34       76.63     12.65 o 
   7   5   7       14.06       27.25      9.49 o 
  -5   6   7       84.08       72.86     14.90 o 
  -4   6   7       94.16       76.84     13.98 o 
  -3   6   7        0.95       -0.71      4.29 o 
  -2   6   7      148.43      153.57     15.31 o 
  -1   6   7       93.70      107.25     13.27 o 
   0   6   7       11.31       10.71      6.22 o 
   1   6   7       19.35       20.51      7.55 o 
   2   6   7      125.17      123.73      8.80 o 
   3   6   7       76.13       74.33      5.05 o 
   4   6   7       39.33       36.79      4.97 o 
   5   6   7        3.31        4.32      2.67 o 
   6   6   7       94.16      105.14     10.39 o 
  -4   7   7        0.38        0.31      6.22 o 
  -3   7   7      167.75      137.35     16.43 o 
  -2   7   7      194.60      180.00     17.96 o 
  -1   7   7      202.25      184.80     18.16 o 
   0   7   7      133.99      131.23     15.31 o 
   1   7   7        1.36        0.00      5.10 o 
   2   7   7       96.87       96.10     12.04 o 
   3   7   7       17.40       16.64      6.17 o 
   4   7   7       96.12      106.02      6.66 o 
   5   7   7       21.99       29.19      5.07 o 
   6   7   7       13.70       21.30      5.81 o 
  -3   8   7       16.59       10.00      8.67 o 
  -2   8   7       31.17       39.69     11.53 o 
  -1   8   7       17.43       17.76      9.59 o 
   0   8   7        5.91        1.33      6.33 o 
   1   8   7       50.94       53.06     12.14 o 
   2   8   7       62.90       54.69     12.45 o 
   3   8   7       84.24       87.86      9.46 o 
   4   8   7       22.50       21.62      6.22 o 
   5   8   7       61.99       76.05      6.80 o 
  -1   9   7       14.87       15.00      9.90 o 
   0   9   7       28.69       31.84     11.02 o 
   1   9   7       53.66       57.45     13.16 o 
   2   9   7        0.39       -2.55      5.82 o 
   3   9   7        0.10        2.76      6.12 o 
   4   9   7       10.89        6.59      5.24 o 
  -3  -7   8        2.67        0.92      5.10 o 
  -2  -7   8       30.44       26.33      8.98 o 
  -1  -7   8       29.68       34.69     10.41 o 
   0  -7   8        1.18       -1.33      4.90 o 
   1  -7   8       44.76       47.86     12.25 o 
  -5  -6   8       26.88       28.88      9.90 o 
  -4  -6   8      417.37      421.54     27.04 o 
  -3  -6   8       20.59       19.86      5.62 o 
  -2  -6   8      115.22      143.06     15.92 o 
  -1  -6   8       39.99       51.02     11.12 o 
   0  -6   8       24.68       26.33      8.57 o 
   1  -6   8        5.81        2.76      5.10 o 
   2  -6   8       73.52       58.27     12.45 o 
   3  -6   8        4.44        0.71      5.41 o 
  -6  -5   8       97.21      106.23     15.51 o 
  -5  -5   8       28.20       27.04      9.08 o 
  -4  -5   8       60.61       58.41      7.90 o 
  -3  -5   8      210.80      206.13     12.52 o 
  -2  -5   8      168.34      156.16     11.00 o 
  -1  -5   8       87.65       95.21     12.86 o 
   0  -5   8     1034.57      967.26     36.84 o 
   1  -5   8       37.87       26.02      8.47 o 
   2  -5   8      260.68      280.82     21.22 o 
   3  -5   8       59.23       59.90     12.14 o 
   4  -5   8        2.79        5.61      6.84 o 
  -6  -4   8        7.14        6.84      6.12 o 
  -5  -4   8        6.75        2.00      3.78 o 
  -4  -4   8       38.82       39.06      6.49 o 
  -3  -4   8      145.87      142.88     14.03 o 
  -2  -4   8      121.99      135.50     11.58 o 
  -1  -4   8       47.19       48.39      6.59 o 
   0  -4   8        5.74        6.84      4.18 o 
   1  -4   8      880.67      857.97     32.96 o 
   2  -4   8      156.00      137.04     14.29 o 
   3  -4   8      225.31      245.72     19.69 o 
   4  -4   8      132.09      128.88     15.31 o 
   5  -4   8        9.00       16.53      8.47 o 
  -6  -3   8        5.77        5.00      7.65 o 
  -5  -3   8      104.16      102.66     11.99 o 
  -4  -3   8       13.33       16.82      4.65 o 
  -3  -3   8       23.61       18.33      4.46 o 
  -2  -3   8        9.86       11.12      3.90 o 
  -1  -3   8       60.97       49.37      6.05 o 
   0  -3   8       11.60       14.10      4.17 o 
   1  -3   8      173.30      184.90     14.59 o 
   2  -3   8      573.44      556.64     26.02 o 
   3  -3   8        2.49        4.49      4.80 o 
   4  -3   8       13.15       11.26      4.11 o 
   5  -3   8       59.03       65.15      8.50 o 
   6  -3   8       15.48        5.82      4.95 o 
  -7  -2   8       14.16       22.45     10.82 o 
  -6  -2   8       42.81       42.14     11.02 o 
  -5  -2   8        5.27        3.37      5.92 o 
  -4  -2   8       81.18       98.54      7.74 o 
  -3  -2   8      415.53      413.16     23.93 o 
  -2  -2   8      367.06      309.03     22.76 o 
  -1  -2   8       24.39       30.06      4.72 o 
   0  -2   8      324.76      319.11     19.59 o 
   1  -2   8       19.01       18.24      4.14 o 
   2  -2   8      215.88      212.45     15.20 o 
   3  -2   8      151.14      165.51     14.80 o 
   4  -2   8       35.45       38.67      9.59 o 
   5  -2   8      124.90      130.00     15.41 o 
   6  -2   8      131.00      142.16     11.78 o 
  -7  -1   8       19.13       24.59     10.51 o 
  -6  -1   8       62.81       69.29     12.96 o 
  -5  -1   8       74.38       73.88     11.94 o 
  -4  -1   8       17.96       22.82      4.32 o 
  -3  -1   8      194.32      196.87     10.31 o 
  -2  -1   8     1501.76     1505.04     55.51 o 
  -1  -1   8       28.56       24.92      3.98 o 
   0  -1   8      133.26      146.02     11.38 o 
   1  -1   8      579.00      500.33     42.25 o 
   2  -1   8      126.97      121.63     11.02 o 
   3  -1   8       14.98       16.63      5.82 o 
   4  -1   8      214.19      223.47     17.25 o 
   5  -1   8      373.46      410.11     25.00 o 
   6  -1   8       16.73       18.47      8.27 o 
  -7   0   8       17.75       17.04      9.90 o 
  -6   0   8        1.64        6.53      7.04 o 
  -5   0   8        0.27        1.63      5.00 o 
  -4   0   8        6.06        4.29      4.90 o 
  -3   0   8       90.83       93.14      4.97 o 
  -2   0   8      869.14      885.01     16.31 o 
  -1   0   8     1032.44     1000.65     19.77 o 
   0   0   8       37.27       40.38      3.29 o 
   1   0   8      698.65      743.06     60.92 o 
   2   0   8      239.75      253.88     15.10 o 
   3   0   8       58.02       67.96      9.49 o 
   4   0   8        0.62        3.57      3.47 o 
   5   0   8      268.54      262.25     19.69 o 
   6   0   8       49.66       63.98     12.55 o 
   7   0   8        9.55        9.69      8.16 o 
  -7   1   8        1.09        8.88      8.27 o 
  -6   1   8       98.85      103.48     11.73 o 
  -5   1   8       61.40       55.43      7.15 o 
  -4   1   8        0.76        1.07      2.76 o 
  -3   1   8      109.60      109.98      7.43 o 
  -2   1   8      153.80      181.42     10.66 o 
  -1   1   8      231.69      195.59      7.93 o 
   0   1   8        2.99        3.22      1.70 o 
   1   1   8      388.72      388.21     17.81 o 
   2   1   8      232.83      231.29     10.47 o 
   3   1   8       33.91       31.63      6.73 o 
   4   1   8        1.03        1.73      2.76 o 
   5   1   8       84.09       97.65     11.94 o 
   6   1   8      131.90      109.90     14.80 o 
   7   1   8        7.73       10.82      7.45 o 
  -6   2   8       41.30       45.20     10.61 o 
  -5   2   8       79.72       82.25     11.73 o 
  -4   2   8        0.97        6.84      4.90 o 
  -3   2   8       68.84       68.36      6.57 o 
  -2   2   8      480.62      505.43     14.60 o 
  -1   2   8       48.62       48.58      3.22 o 
   0   2   8      716.89      725.43     19.91 o 
   1   2   8      376.17      363.30     15.28 o 
   2   2   8       73.11       60.99      4.29 o 
   3   2   8       91.69      104.24      7.34 o 
   4   2   8        8.10        3.67      3.27 o 
   5   2   8        3.44        6.02      4.08 o 
   6   2   8       31.55       29.08      8.67 o 
   7   2   8        5.16        7.65      6.63 o 
  -6   3   8       47.81       49.90     11.84 o 
  -4   3   8      177.37      195.51     16.12 o 
  -3   3   8      115.58      125.51     12.55 o 
  -2   3   8      424.87      448.41     14.76 o 
  -1   3   8       10.20       11.83      3.53 o 
   0   3   8      207.99      214.56      6.92 o 
   1   3   8        9.67       11.19      2.34 o 
   2   3   8     1541.91     1413.38     64.15 o 
   3   3   8       62.90       66.69      6.30 o 
   4   3   8      142.86      144.59     13.06 o 
   5   3   8       75.43       84.08     11.84 o 
   6   3   8        5.62        4.69      4.49 o 
   7   3   8        2.89        4.59      5.51 o 
  -6   4   8       15.93       10.92      7.55 o 
  -5   4   8       10.82       12.65      7.25 o 
  -4   4   8       87.54      107.45     14.18 o 
  -3   4   8       19.70       26.43      7.55 o 
  -2   4   8        1.95        1.84      4.59 o 
  -1   4   8      389.70      415.68     14.20 o 
   0   4   8       83.02       70.37      6.15 o 
   1   4   8      904.83      910.88     29.84 o 
   2   4   8      345.10      340.51     12.39 o 
   3   4   8      174.66      169.86      9.68 o 
   4   4   8        3.34        5.43      3.19 o 
   5   4   8       93.79       96.43     12.65 o 
   6   4   8       13.86       15.31      6.63 o 
   7   4   8       23.57       14.90      7.35 o 
  -5   5   8        9.41        5.61      7.04 o 
  -4   5   8       49.59       48.98     11.53 o 
  -3   5   8      127.92      130.10     14.49 o 
  -2   5   8        0.34        4.90      5.51 o 
  -1   5   8        1.67        3.88      5.61 o 
   0   5   8        8.18       14.75      3.85 o 
   1   5   8      156.79      135.82     13.78 o 
   2   5   8      176.25      168.62      7.46 o 
   3   5   8      130.83      128.03      7.04 o 
   4   5   8      116.40      139.55      9.94 o 
   5   5   8      234.31      253.17     19.29 o 
   6   5   8       54.11       77.65     13.06 o 
   7   5   8        5.73        3.27      5.31 o 
  -4   6   8       11.85        9.80      7.76 o 
  -3   6   8      154.70      155.61     16.53 o 
  -2   6   8       98.89      105.10     14.29 o 
  -1   6   8        4.47        4.49      6.33 o 
   0   6   8      213.82      221.13     17.86 o 
   1   6   8       15.27       14.80      7.76 o 
   2   6   8        1.01        4.54      2.16 o 
   3   6   8        0.80        1.61      1.88 o 
   4   6   8      205.83      195.96      9.62 o 
   5   6   8       23.73       28.98      5.10 o 
   6   6   8        1.03        0.51      4.49 o 
  -4   7   8       41.41       33.67     12.14 o 
  -3   7   8      161.46      157.86     18.27 o 
  -2   7   8      152.80      140.31     16.43 o 
  -1   7   8        6.25        5.31      7.04 o 
   0   7   8       84.56       82.55     13.16 o 
   1   7   8       73.81       63.16     12.04 o 
   2   7   8       59.46       51.23     11.02 o 
   3   7   8        9.70       10.40      3.17 o 
   4   7   8      219.64      231.38     10.86 o 
   5   7   8       29.25       37.94      5.88 o 
   6   7   8        1.78        2.37      3.38 o 
  -2   8   8       14.45       29.18     10.71 o 
  -1   8   8        3.86        0.00      5.82 o 
   0   8   8      202.56      169.19     18.67 o 
   1   8   8      236.85      174.08     17.96 o 
   2   8   8       16.05       12.45      8.57 o 
   3   8   8        5.62        8.78      7.45 o 
   4   8   8        9.40       10.23      3.67 o 
   5   8   8      113.22      119.26      9.15 o 
   0   9   8        0.64        0.82      7.14 o 
   1   9   8       71.32       90.21     15.82 o 
   2   9   8        5.26       -0.51      6.94 o 
   3   9   8        0.09        4.39      6.84 o 
  -2  -7   9        0.95       -0.71      4.69 o 
  -1  -7   9       43.69       48.16     12.25 o 
   0  -7   9       44.44       40.20     11.53 o 
  -4  -6   9       72.81       77.04     13.67 o 
  -3  -6   9        0.68       -1.72      3.30 o 
  -2  -6   9        4.79       -1.43      4.29 o 
  -1  -6   9       22.48       16.63      7.04 o 
   0  -6   9       33.74       39.59     10.51 o 
   1  -6   9       20.52       18.98      8.78 o 
   2  -6   9       12.20       15.20      7.96 o 
  -5  -5   9       47.17       46.33     11.22 o 
  -4  -5   9        0.38        1.61      3.81 o 
  -3  -5   9       11.65       11.20      4.89 o 
  -2  -5   9      331.76      343.41     16.48 o 
  -1  -5   9        3.86        0.51      3.78 o 
   0  -5   9      159.82      144.39     15.41 o 
   1  -5   9       41.61       44.49     10.41 o 
   2  -5   9       59.73       79.70     13.47 o 
   3  -5   9       50.70       50.51     11.94 o 
  -5  -4   9      132.83      134.33     11.06 o 
  -4  -4   9      175.24      180.12     12.30 o 
  -3  -4   9      278.43      282.89     30.10 o 
  -2  -4   9       76.09       73.86      8.01 o 
  -1  -4   9      227.82      220.06     12.55 o 
   0  -4   9       24.44       20.82      7.14 o 
   1  -4   9      122.04      111.74     12.86 o 
   2  -4   9      287.60      312.96     21.84 o 
   3  -4   9       99.57      100.21     14.18 o 
   4  -4   9      120.74      148.37     16.73 o 
  -6  -3   9        3.04       -2.35      7.25 o 
  -5  -3   9        9.31        8.73      4.23 o 
  -4  -3   9       44.72       44.69      6.70 o 
  -3  -3   9        3.03        0.19      3.52 o 
  -2  -3   9       12.60       11.27      4.19 o 
  -1  -3   9      320.74      325.15     33.93 o 
   0  -3   9       59.00       56.04      6.84 o 
   1  -3   9      159.17      175.72     15.00 o 
   2  -3   9       26.74       24.59      7.35 o 
   3  -3   9       89.03       93.47     13.27 o 
   4  -3   9       28.58       30.61      9.29 o 
   5  -3   9       50.48       57.65     12.76 o 
  -6  -2   9       10.23        9.18      8.37 o 
  -5  -2   9      109.03      107.45     14.49 o 
  -4  -2   9       15.04       17.65      4.78 o 
  -3  -2   9        0.49        0.41      2.33 o 
  -2  -2   9      845.72      862.97     64.95 o 
  -1  -2   9      159.83      156.53     13.01 o 
   0  -2   9      118.55      118.62      8.52 o 
   1  -2   9      612.79      577.96     17.84 o 
   2  -2   9        1.49        3.27      3.57 o 
   3  -2   9       95.67       82.76     11.73 o 
   4  -2   9      135.36      148.88     15.71 o 
   5  -2   9       91.64       94.49     14.69 o 
   6  -2   9        5.38        2.98      4.19 o 
  -6  -1   9       16.70       14.49      8.37 o 
  -5  -1   9       83.15       77.14     12.76 o 
  -4  -1   9      141.22      125.72     13.78 o 
  -3  -1   9       13.24       10.48      3.60 o 
  -2  -1   9      629.34      635.48     16.90 o 
  -1  -1   9     1008.40      903.14     61.07 o 
   0  -1   9      241.66      220.93     27.45 o 
   1  -1   9       56.62       53.15      5.94 o 
   2  -1   9      926.38      936.85     31.33 o 
   3  -1   9      314.61      353.37     20.71 o 
   4  -1   9        7.29        3.47      3.78 o 
   5  -1   9       10.51       16.63      7.55 o 
   6  -1   9        2.17        5.20      6.12 o 
  -6   0   9       41.68       40.61     11.94 o 
  -5   0   9       64.12       78.57     12.86 o 
  -4   0   9      117.51      110.51     13.47 o 
  -3   0   9       24.78       27.96      7.45 o 
  -2   0   9       57.36       66.14      5.56 o 
  -1   0   9     1239.05     1208.12     50.00 o 
   0   0   9      307.56      331.76     16.09 o 
   1   0   9      182.07      174.50     13.52 o 
   2   0   9       78.86       74.91      6.46 o 
   3   0   9      359.60      373.17     20.41 o 
   4   0   9       26.06       25.61      7.35 o 
   5   0   9       34.21       28.06      8.06 o 
   6   0   9      189.09      182.55     18.88 o 
  -6   1   9       75.21       85.82     14.69 o 
  -5   1   9      108.22      139.80     16.12 o 
  -4   1   9       16.36        8.89      3.91 o 
  -3   1   9        3.25        3.61      2.92 o 
  -2   1   9        0.99        2.89      2.48 o 
  -1   1   9      561.90      553.26     10.85 o 
   0   1   9      165.42      164.39      6.43 o 
   1   1   9      436.52      416.37     26.11 o 
   2   1   9       70.04       64.16      4.85 o 
   3   1   9      164.18      162.15     13.16 o 
   4   1   9       52.70       45.10      8.98 o 
   5   1   9        7.15        3.57      3.78 o 
   6   1   9       43.03       40.51     10.82 o 
   7   1   9        8.84        6.53      7.35 o 
  -6   2   9        0.40       -1.68      4.21 o 
  -5   2   9       20.57       20.44      5.46 o 
  -4   2   9        4.69        7.13      3.67 o 
  -3   2   9       43.42       44.63      5.93 o 
  -2   2   9       51.25       57.08      5.95 o 
  -1   2   9       48.43       47.74      5.41 o 
   0   2   9       72.34       61.66      4.17 o 
   1   2   9        0.41        0.96      1.51 o 
   2   2   9      157.12      151.39      6.84 o 
   3   2   9       40.75       48.67      8.06 o 
   4   2   9       16.77       19.90      6.22 o 
   5   2   9        2.74        2.55      3.47 o 
   6   2   9        8.79       16.84      7.04 o 
   7   2   9       23.02       25.71      9.49 o 
  -6   3   9       98.75      105.31     15.51 o 
  -5   3   9      168.37      196.84     17.86 o 
  -4   3   9      322.81      357.66     21.43 o 
  -3   3   9        1.14        1.77      2.92 o 
  -2   3   9       28.55       31.40      5.24 o 
  -1   3   9       71.57       65.43      6.34 o 
   0   3   9      186.48      167.34      9.03 o 
   1   3   9      216.95      219.82     10.99 o 
   2   3   9      242.68      231.36     12.26 o 
   3   3   9       37.48       36.32      5.32 o 
   4   3   9      151.84      171.23     14.39 o 
   5   3   9        2.83        5.61      4.39 o 
   6   3   9       10.25        7.96      5.41 o 
   7   3   9       25.65       27.55      9.49 o 
  -5   4   9        4.29        4.69      5.92 o 
  -4   4   9       94.98      101.12     13.88 o 
  -3   4   9      241.82      218.47     17.45 o 
  -2   4   9      658.62      676.95     40.20 o 
  -1   4   9      311.54      329.99     14.80 o 
   0   4   9      627.43      593.91     68.42 o 
   1   4   9       47.62       54.38      4.25 o 
   2   4   9        9.70       12.78      3.74 o 
   3   4   9      143.03      143.39      9.23 o 
   4   4   9       61.13       68.45      7.70 o 
   5   4   9      247.54      259.49     19.49 o 
   6   4   9        6.49       -0.10      4.29 o 
   7   4   9        0.41        1.02      4.49 o 
  -5   5   9        1.18       -3.06      5.71 o 
  -4   5   9        6.04       -0.10      5.51 o 
  -3   5   9      232.77      264.90     20.10 o 
  -2   5   9        0.57        0.00      5.31 o 
  -1   5   9      116.38      121.97      9.49 o 
   0   5   9      171.09      179.35      9.90 o 
   1   5   9       49.08       71.53     11.22 o 
   2   5   9      189.30      189.61     13.06 o 
   3   5   9      514.62      513.34     32.19 o 
   4   5   9      382.10      405.37     16.72 o 
   5   5   9       11.09       15.00      6.63 o 
   6   5   9       12.84        8.47      5.92 o 
  -4   6   9        0.51       -2.04      5.82 o 
  -3   6   9       46.77       37.76     10.92 o 
  -2   6   9      221.06      247.05     20.41 o 
  -1   6   9        4.33        4.80      6.53 o 
   0   6   9       14.95        8.57      6.73 o 
   1   6   9       86.27       66.63     11.73 o 
   2   6   9       10.67        6.02      6.33 o 
   3   6   9        7.87        7.30      2.96 o 
   4   6   9        0.65        0.75      2.84 o 
   5   6   9        3.98        4.82      3.70 o 
   6   6   9       37.00       30.92      9.69 o 
  -3   7   9       15.43       16.73      9.29 o 
  -2   7   9      150.46      163.06     18.37 o 
  -1   7   9        8.23        8.06      7.55 o 
   0   7   9      128.19      123.37     15.92 o 
   1   7   9        5.07        9.29      8.16 o 
   2   7   9      291.57      277.05     21.63 o 
   3   7   9       18.97        7.04      7.25 o 
   4   7   9       16.03       14.80      4.04 o 
   5   7   9       70.36       89.77      8.17 o 
  -2   8   9      161.34      155.21     20.41 o 
  -1   8   9      116.06       94.39     16.02 o 
   0   8   9       25.76       16.43      9.08 o 
   1   8   9       73.42       63.67     13.37 o 
   2   8   9       69.64       54.29     12.76 o 
   3   8   9       25.31       17.04      8.67 o 
   4   8   9        2.03       -1.63      5.31 o 
   0   9   9        0.27        0.51      7.76 o 
   1   9   9       21.17       19.80     10.41 o 
   2   9   9       47.58       47.35     13.06 o 
  -3  -6  10        3.73        0.44      3.62 o 
  -2  -6  10       26.14       35.51     10.71 o 
  -1  -6  10       15.71       14.80      7.76 o 
   0  -6  10        8.22        3.78      5.00 o 
   1  -6  10       26.37       25.41      9.39 o 
  -4  -5  10       45.36       46.14      8.15 o 
  -3  -5  10        9.45        4.90      4.15 o 
  -2  -5  10       79.63       73.42      8.85 o 
  -1  -5  10       14.79       21.53      7.76 o 
   0  -5  10        1.63       -1.94      3.37 o 
   1  -5  10        6.52        0.00      3.98 o 
   2  -5  10       62.33       68.47     13.16 o 
   3  -5  10       52.77       50.10     12.45 o 
  -5  -4  10      170.65      164.42     12.52 o 
  -4  -4  10       50.87       56.24      8.15 o 
  -3  -4  10       76.64       73.49      9.34 o 
  -2  -4  10      144.34      153.18     11.00 o 
  -1  -4  10       63.42       60.63      7.71 o 
   0  -4  10        5.65        3.06      4.08 o 
   1  -4  10       44.56       53.06     10.82 o 
   2  -4  10      123.68      113.17     13.98 o 
   3  -4  10       50.53       50.61     11.63 o 
   4  -4  10       81.55       84.08     14.69 o 
  -6  -3  10        6.21        5.92      8.47 o 
  -5  -3  10        0.12       -5.10      5.92 o 
  -4  -3  10        4.33        3.75      3.85 o 
  -3  -3  10      180.96      197.38     13.01 o 
  -2  -3  10      629.20      602.23     45.10 o 
  -1  -3  10      650.55      639.71     47.25 o 
   0  -3  10        8.35       11.19      4.26 o 
   1  -3  10       16.68       12.45      6.02 o 
   2  -3  10      334.40      332.35     21.94 o 
   3  -3  10       42.94       39.29      9.80 o 
   4  -3  10       45.45       38.67     10.51 o 
   5  -3  10       56.12       60.10     13.47 o 
  -6  -2  10        2.84        5.82      8.67 o 
  -5  -2  10       15.45       21.53      9.59 o 
  -4  -2  10       29.06       23.27      8.67 o 
  -3  -2  10       23.16       22.55      5.08 o 
  -2  -2  10       13.76       15.26      4.58 o 
  -1  -2  10       84.80       74.99      9.29 o 
   0  -2  10       85.46       77.65      7.38 o 
   1  -2  10       55.00       66.20      7.24 o 
   2  -2  10      256.95      265.62     18.57 o 
   3  -2  10      145.67      158.37     15.41 o 
   4  -2  10        0.17       -2.76      3.16 o 
   5  -2  10       55.49       57.65     12.86 o 
  -6  -1  10       37.38       34.69     11.84 o 
  -5  -1  10        4.05        8.78      7.65 o 
  -4  -1  10       67.68       66.74     11.84 o 
  -3  -1  10       32.52       39.39      9.39 o 
  -2  -1  10      234.01      215.66     10.81 o 
  -1  -1  10       12.87       15.13      4.04 o 
   0  -1  10      606.22      577.04     28.83 o 
   1  -1  10      584.25      572.98     25.41 o 
   2  -1  10       57.12       68.16     10.10 o 
   3  -1  10      237.73      247.25     18.16 o 
   4  -1  10       96.71       82.76     12.55 o 
   5  -1  10       58.86       62.35     12.45 o 
   6  -1  10       26.10       13.27      8.37 o 
  -6   0  10       91.18       86.02     15.51 o 
  -5   0  10        2.68        2.24      6.73 o 
  -4   0  10       78.07       93.57     13.16 o 
  -3   0  10      127.54      126.84     13.67 o 
  -2   0  10      152.55      153.94      8.58 o 
  -1   0  10       96.80       86.63      6.74 o 
   0   0  10      358.53      325.82     33.16 o 
   1   0  10      624.31      586.80     43.83 o 
   2   0  10      300.55      322.26     25.66 o 
   3   0  10        5.18        4.69      4.18 o 
   4   0  10      157.09      168.47     15.61 o 
   5   0  10      212.87      229.19     19.29 o 
   6   0  10       24.85       27.55     10.31 o 
  -6   1  10       73.77       78.27     14.80 o 
  -5   1  10       29.91       25.41      9.49 o 
  -4   1  10        7.04        0.82      4.59 o 
  -3   1  10      625.00      632.66     28.27 o 
  -2   1  10        1.26        1.84      4.08 o 
  -1   1  10       26.74       25.27      3.23 o 
   0   1  10      211.50      217.51     11.75 o 
   1   1  10      717.02      730.99     39.48 o 
   2   1  10      331.87      347.94     13.24 o 
   3   1  10        5.86        9.29      4.80 o 
   4   1  10       88.08       80.72     11.53 o 
   5   1  10        8.07       10.31      5.92 o 
   6   1  10       66.06       68.27     12.96 o 
  -6   2  10        5.06        3.67      7.55 o 
  -5   2  10       83.19       65.31     12.76 o 
  -4   2  10       23.01       24.13      5.48 o 
  -3   2  10       75.81       79.88      7.58 o 
  -2   2  10      366.87      399.57     14.40 o 
  -1   2  10      213.67      215.43     15.51 o 
   0   2  10        2.15        1.27      1.93 o 
   1   2  10     1195.63     1170.60     65.34 o 
   2   2  10        7.58        9.94      2.75 o 
   3   2  10        5.33        6.84      4.08 o 
   4   2  10      130.95      144.29     13.78 o 
   5   2  10       49.28       52.45     10.71 o 
   6   2  10       10.61        5.41      5.00 o 
  -6   3  10       22.66       25.96      7.32 o 
  -5   3  10        2.30        4.09      4.09 o 
  -4   3  10        3.83        8.58      4.54 o 
  -3   3  10        3.91        2.80      3.49 o 
  -2   3  10      106.58      139.62      9.51 o 
  -1   3  10        0.27        2.79      3.00 o 
   0   3  10       28.39       28.80      4.91 o 
   1   3  10       10.89       16.44      3.10 o 
   2   3  10      926.42      897.36     31.51 o 
   3   3  10       34.45       37.64      5.68 o 
   4   3  10        0.25        1.22      3.16 o 
   5   3  10      359.07      378.68     23.88 o 
   6   3  10       50.94       57.96     12.04 o 
  -5   4  10        0.11       -0.41      5.31 o 
  -4   4  10      357.61      359.90     23.67 o 
  -3   4  10      564.56      585.42     19.99 o 
  -2   4  10      701.61      772.26     21.61 o 
  -1   4  10       29.10       36.52      6.48 o 
   0   4  10      123.26      124.72     19.95 o 
   1   4  10       55.43       55.24      6.10 o 
   2   4  10       51.40       49.31      5.96 o 
   3   4  10      237.94      240.10     12.19 o 
   4   4  10        0.34       -1.16      2.50 o 
   5   4  10       20.41       26.12      8.16 o 
   6   4  10      157.16      179.49     18.27 o 
  -5   5  10       21.73       13.47      8.57 o 
  -4   5  10       17.17        5.10      6.73 o 
  -3   5  10      161.24      149.80     16.43 o 
  -2   5  10      100.84      104.54      9.21 o 
  -1   5  10        8.98        5.49      3.40 o 
   0   5  10      537.49      518.31     44.49 o 
   1   5  10      831.11      657.97     29.08 o 
   2   5  10      437.87      414.39     24.08 o 
   3   5  10       29.94       32.85      5.76 o 
   4   5  10       28.24       37.58      6.65 o 
   5   5  10       28.61       25.20      8.27 o 
   6   5  10       19.20       23.67      8.98 o 
  -4   6  10        2.23        5.10      7.55 o 
  -3   6  10       27.04       26.74      9.90 o 
  -2   6  10        0.99        1.22      5.92 o 
  -1   6  10      141.19      153.79     15.56 o 
   0   6  10       43.94       22.25      8.98 o 
   1   6  10      119.19      113.78     15.00 o 
   2   6  10        3.28        1.63      5.61 o 
   3   6  10      229.93      218.41     12.76 o 
   4   6  10      198.03      210.18     13.02 o 
   5   6  10      180.91      185.25     13.13 o 
   6   6  10       87.17      100.21     15.20 o 
  -3   7  10        0.37        6.33      7.45 o 
  -2   7  10       59.08       44.29     12.14 o 
  -1   7  10       10.48       14.18      8.37 o 
   0   7  10      109.45       87.86     14.80 o 
   1   7  10       17.59       19.49      9.08 o 
   2   7  10        8.59        2.45      6.53 o 
   3   7  10       17.48       27.25     10.31 o 
   4   7  10       29.55       37.33      7.11 o 
   5   7  10       33.58       38.74      7.57 o 
  -1   8  10       14.91       15.82      9.69 o 
   0   8  10      151.41      131.63     17.96 o 
   1   8  10       34.27       22.45      9.69 o 
   2   8  10       30.49       40.31     11.73 o 
   3   8  10        9.94       13.88      7.86 o 
   4   8  10       17.78       16.53      8.98 o 
  -1  -6  11       48.73       52.25     12.76 o 
  -4  -5  11       25.19       18.97      6.74 o 
  -3  -5  11       17.19       15.39      5.86 o 
  -2  -5  11       19.26       26.86      7.00 o 
  -1  -5  11        6.07        4.49      5.31 o 
   0  -5  11       23.97       26.53      9.18 o 
   1  -5  11       13.13        4.49      5.92 o 
   2  -5  11       27.53       24.90      9.29 o 
  -4  -4  11       38.68       42.78      7.94 o 
  -3  -4  11       48.68       50.32      8.12 o 
  -2  -4  11        3.58        4.01      3.65 o 
  -1  -4  11       31.09       34.69      6.92 o 
   0  -4  11       24.69       23.88      8.16 o 
   1  -4  11       18.26       24.08      8.47 o 
   2  -4  11       37.06       27.25      8.98 o 
   3  -4  11        1.51        0.20      4.80 o 
  -5  -3  11       66.74       61.33     14.08 o 
  -4  -3  11      167.66      146.84     18.06 o 
  -3  -3  11      444.07      446.45     26.63 o 
  -2  -3  11      129.98      113.50      9.61 o 
  -1  -3  11       43.23       42.55      6.84 o 
   0  -3  11      530.04      512.17     19.12 o 
   1  -3  11       87.44       90.51     12.76 o 
   2  -3  11        4.03        2.55      4.08 o 
   3  -3  11        0.78        3.16      4.49 o 
   4  -3  11       77.28      104.08     16.12 o 
  -5  -2  11       18.56       14.18      9.69 o 
  -4  -2  11       11.53        1.43      7.25 o 
  -3  -2  11       96.99      106.19     13.62 o 
  -2  -2  11        1.04        1.30      4.69 o 
  -1  -2  11       72.66       63.95      7.41 o 
   0  -2  11      572.61      596.66     59.69 o 
   1  -2  11      608.93      559.21     20.71 o 
   2  -2  11       13.22       22.25      7.25 o 
   3  -2  11        1.72        1.63      3.98 o 
   4  -2  11      167.33      170.10     17.45 o 
   5  -2  11       82.69       91.33     15.51 o 
  -6  -1  11       10.82       -0.71      8.47 o 
  -5  -1  11        0.82        0.00      7.14 o 
  -4  -1  11       25.74       23.47      9.69 o 
  -3  -1  11        4.61        3.78      5.82 o 
  -2  -1  11       43.05       38.73      5.76 o 
  -1  -1  11      357.66      327.41     24.24 o 
   0  -1  11       12.83       11.17      3.92 o 
   1  -1  11       75.50       61.89      7.05 o 
   2  -1  11       79.37       89.80     11.84 o 
   3  -1  11        0.56        0.10      3.16 o 
   4  -1  11        1.39        0.31      3.98 o 
   5  -1  11      176.28      153.17     17.04 o 
  -6   0  11      225.65      289.09     25.20 o 
  -5   0  11        2.18        3.16      7.14 o 
  -4   0  11       50.69       49.69     11.43 o 
  -3   0  11      169.60      186.94     17.35 o 
  -2   0  11       21.54       18.06      6.84 o 
  -1   0  11       34.80       29.57      4.82 o 
   0   0  11      195.27      192.82     17.45 o 
   1   0  11      356.72      361.25     27.09 o 
   2   0  11       99.81      100.09      8.32 o 
   3   0  11      330.73      315.52     20.51 o 
   4   0  11        1.09        2.86      4.29 o 
   5   0  11       66.95       62.04     12.25 o 
   6   0  11        0.35        1.84      4.29 o 
  -6   1  11        7.35        5.20      8.16 o 
  -5   1  11      365.76      413.17     27.96 o 
  -4   1  11       21.32       30.82      9.69 o 
  -3   1  11       65.86       53.78     10.10 o 
  -2   1  11      613.91      599.19     27.35 o 
  -1   1  11       47.24       49.59      9.29 o 
   0   1  11      300.24      306.02     15.97 o 
   1   1  11      321.97      313.49     15.73 o 
   2   1  11      266.15      280.86     20.97 o 
   3   1  11        2.59        3.37      3.67 o 
   4   1  11      270.16      312.35     21.22 o 
   5   1  11       41.24       50.82     11.12 o 
   6   1  11       27.84       16.73      7.45 o 
  -5   2  11       48.54       58.47     12.76 o 
  -4   2  11      174.50      181.64     17.55 o 
  -3   2  11        6.74        3.06      4.39 o 
  -2   2  11       38.45       48.89      6.38 o 
  -1   2  11      744.73      699.81     38.57 o 
   0   2  11      379.83      353.34     14.54 o 
   1   2  11       91.63      100.10      6.19 o 
   2   2  11      803.04      824.20     45.48 o 
   3   2  11        1.65        2.35      3.16 o 
   4   2  11      270.91      278.37     19.80 o 
   5   2  11       59.44       78.16     12.86 o 
   6   2  11        0.75        1.73      4.29 o 
  -5   3  11       16.01        9.29      4.86 o 
  -4   3  11       54.97       56.73      8.13 o 
  -3   3  11       28.43       28.24      6.02 o 
  -2   3  11       29.71       33.09      6.09 o 
  -1   3  11        1.03        2.46      3.59 o 
   0   3  11      399.73      376.13     28.88 o 
   1   3  11       35.34       30.53      4.03 o 
   2   3  11        0.94        1.51      2.36 o 
   3   3  11      849.77      899.74     23.08 o 
   4   3  11      130.65      136.23     13.88 o 
   5   3  11      103.42      129.59     14.90 o 
   6   3  11       11.19       13.16      7.14 o 
  -5   4  11       76.85       70.88     10.77 o 
  -4   4  11       58.41       65.83      8.73 o 
  -3   4  11      130.12      161.38     11.58 o 
  -2   4  11       35.15       36.32      6.39 o 
  -1   4  11        3.40        6.19      3.75 o 
   0   4  11       86.70       89.98     12.86 o 
   1   4  11       20.60       27.36      5.25 o 
   2   4  11       92.27       89.60      7.62 o 
   3   4  11        6.59        3.57      2.94 o 
   4   4  11      327.75      339.00     21.22 o 
   5   4  11        2.83        0.82      3.98 o 
   6   4  11        6.29        7.14      6.12 o 
  -4   5  11       28.73       29.00      7.17 o 
  -3   5  11        2.54        1.97      3.89 o 
  -2   5  11      413.61      405.73     45.31 o 
  -1   5  11      810.87      725.38     35.66 o 
   0   5  11      470.81      433.89     25.00 o 
   1   5  11      215.68      194.08     17.86 o 
   2   5  11       44.24       30.20      9.80 o 
   3   5  11        0.69        1.11      2.76 o 
   4   5  11      120.36      137.89     13.27 o 
   5   5  11       25.37       26.02      8.47 o 
   6   5  11        1.25       -2.24      3.88 o 
  -3   6  11       47.32       52.51      8.67 o 
  -2   6  11        0.56        0.13      4.95 o 
  -1   6  11       75.25       66.23     13.16 o 
   0   6  11      147.89      149.19     17.14 o 
   1   6  11       86.09       60.92     12.65 o 
   2   6  11      210.49      196.13     19.08 o 
   3   6  11      158.50      156.53     17.14 o 
   4   6  11      251.03      256.38     14.58 o 
   5   6  11       64.05       78.79      9.94 o 
  -2   7  11        2.28       -2.35      6.84 o 
  -1   7  11        8.32       17.86      9.80 o 
   0   7  11       56.99       54.49     12.76 o 
   1   7  11       75.79       70.72     14.08 o 
   2   7  11       20.09        8.67      7.86 o 
   3   7  11        6.32        5.10      6.84 o 
   4   7  11        0.52        1.02      7.04 o 
  -1   8  11        9.98       10.00     10.20 o 
   0   8  11       22.65       14.69     10.31 o 
   1   8  11       44.73       40.41     12.45 o 
   2   8  11        0.16        0.61      7.55 o 
   3   8  11       25.97       39.29     12.14 o 
  -2  -5  12       36.75       39.19      8.01 o 
  -1  -5  12        3.84       -0.20      4.18 o 
   0  -5  12       25.67       41.12     11.33 o 
   1  -5  12       97.73      115.61     16.84 o 
  -4  -4  12       17.09       14.51      6.09 o 
  -3  -4  12       37.99       39.64      7.82 o 
  -2  -4  12       55.16       59.06      8.73 o 
  -1  -4  12        7.93        8.36      4.51 o 
   0  -4  12       11.90        9.90      5.71 o 
   1  -4  12       47.97       75.82     13.47 o 
   2  -4  12       31.49       30.51      9.90 o 
  -4  -3  12        0.11       -9.95      6.63 o 
  -3  -3  12        1.73        0.21      3.66 o 
  -2  -3  12      536.45      543.15     20.53 o 
  -1  -3  12       65.62       78.04     11.33 o 
   0  -3  12        0.43       -0.65      2.91 o 
   1  -3  12       10.74        9.29      5.92 o 
   2  -3  12       97.66      100.10     14.49 o 
   3  -3  12        4.67        4.59      5.31 o 
  -5  -2  12       11.80        3.78      9.08 o 
  -4  -2  12        2.66       -5.82      6.53 o 
  -3  -2  12       10.03        7.14      8.16 o 
  -2  -2  12      373.84      361.42     31.58 o 
  -1  -2  12      648.63      587.92     60.41 o 
   0  -2  12       22.20       29.01      5.91 o 
   1  -2  12       58.05       63.48      7.95 o 
   2  -2  12      617.46      639.19     31.12 o 
   3  -2  12       25.35       30.82      9.39 o 
   4  -2  12        0.12        2.24      4.49 o 
  -5  -1  12        0.14       -1.63      8.27 o 
  -4  -1  12       12.80       19.69      9.69 o 
  -3  -1  12      114.73      101.74     14.49 o 
  -2  -1  12        3.20        4.39      6.33 o 
  -1  -1  12      131.14      114.78     13.37 o 
   0  -1  12        0.57        1.01      2.74 o 
   1  -1  12       59.34       67.96      7.70 o 
   2  -1  12       80.05       80.00     11.73 o 
   3  -1  12      392.20      369.80     24.08 o 
   4  -1  12        6.57        4.18      5.61 o 
   5  -1  12       41.62       53.16     12.55 o 
  -5   0  12      149.75      146.94     18.16 o 
  -4   0  12       49.66       47.76     11.63 o 
  -3   0  12       82.42       67.55     12.45 o 
  -2   0  12       24.77       21.22      7.65 o 
  -1   0  12       18.75       30.71      8.67 o 
   0   0  12        2.12        2.17      2.81 o 
   1   0  12      553.27      546.56     50.51 o 
   2   0  12       26.73       30.76      5.84 o 
   3   0  12       49.65       33.37      8.88 o 
   4   0  12        2.08        3.06      4.80 o 
   5   0  12       22.77       14.39      7.25 o 
  -5   1  12       48.80       46.43     13.06 o 
  -4   1  12      350.56      382.97     25.51 o 
  -3   1  12       18.20       11.22      7.04 o 
  -2   1  12      442.70      455.01     25.41 o 
  -1   1  12      144.33      155.61     15.51 o 
   0   1  12       26.61       28.07      4.90 o 
   1   1  12       86.99       83.22      7.48 o 
   2   1  12      264.94      284.50     13.62 o 
   3   1  12       97.65      113.57     12.96 o 
   4   1  12       91.05      121.94     14.49 o 
   5   1  12       70.34       76.63     13.37 o 
  -5   2  12        6.13        3.27      5.92 o 
  -4   2  12       49.05       44.18     11.12 o 
  -3   2  12      425.22      427.25     25.61 o 
  -2   2  12       18.95       16.22      6.84 o 
  -1   2  12       22.33       20.00      7.35 o 
   0   2  12      723.99      676.14     26.02 o 
   1   2  12      168.45      175.64      8.33 o 
   2   2  12      770.26      753.18     41.49 o 
   3   2  12       95.05      109.80     12.35 o 
   4   2  12       17.74       26.02      8.16 o 
   5   2  12       34.04       29.39      9.18 o 
   6   2  12        8.88        3.98      5.82 o 
  -5   3  12        0.68        3.16      6.73 o 
  -4   3  12       20.83       10.00      7.25 o 
  -3   3  12       69.04       71.26      8.37 o 
  -2   3  12      163.71      184.16     14.64 o 
  -1   3  12       34.42       36.35      6.20 o 
   0   3  12       18.55       20.30      5.18 o 
   1   3  12      503.02      477.84     16.52 o 
   2   3  12      236.63      243.84     15.84 o 
   3   3  12      119.75      134.78      9.93 o 
   4   3  12      110.13      138.47     14.49 o 
   5   3  12        6.95        4.08      4.69 o 
   6   3  12       88.86      108.88     16.22 o 
  -4   4  12       21.74       12.70      5.56 o 
  -3   4  12        2.00        1.19      4.21 o 
  -2   4  12       88.61       92.80      9.27 o 
  -1   4  12       14.34       17.68      5.37 o 
   0   4  12        0.20       -2.05      3.28 o 
   1   4  12       33.67       46.12     10.20 o 
   2   4  12        8.89        8.98      6.33 o 
   3   4  12        6.69       10.97      4.08 o 
   4   4  12       14.10       19.45      5.49 o 
   5   4  12      143.84      160.72     16.63 o 
  -4   5  12       29.70       23.52      7.15 o 
  -3   5  12      303.72      308.47     16.63 o 
  -2   5  12       88.49       95.96      9.78 o 
  -1   5  12       98.53      103.21     10.87 o 
   0   5  12        5.46       10.92      7.76 o 
   1   5  12       19.28       23.47      9.18 o 
   2   5  12       36.56       37.65     10.41 o 
   3   5  12       11.52       14.69      7.96 o 
   4   5  12       12.02       17.09      5.43 o 
   5   5  12        1.81        1.12      4.80 o 
  -3   6  12       37.24       29.86      7.37 o 
  -2   6  12       56.24       53.33      8.41 o 
  -1   6  12       35.93       23.47     10.31 o 
   0   6  12      218.32      191.23     18.88 o 
   1   6  12      445.91      397.25     26.22 o 
   2   6  12      235.39      216.53     20.31 o 
   3   6  12       24.32       20.41      9.59 o 
   4   6  12       36.66       49.59     12.65 o 
   5   6  12       12.34       13.38      5.65 o 
  -2   7  12       30.86       36.74     12.55 o 
  -1   7  12        8.90        3.37      8.16 o 
   0   7  12       11.60        5.20      7.55 o 
   1   7  12       47.00       50.61     13.06 o 
   2   7  12       39.83       64.49     13.88 o 
   3   7  12        5.07        6.73      7.45 o 
   4   7  12        9.02       20.10      9.59 o 
   1   8  12       16.19       17.96     11.22 o 
   2   8  12       32.07       16.22      9.80 o 
  -2  -4  13       52.28       54.96      9.07 o 
  -1  -4  13       85.53       83.88     10.97 o 
   0  -4  13        0.87        0.61      4.08 o 
   1  -4  13        8.92        7.55      6.12 o 
  -4  -3  13      111.39      107.76     17.96 o 
  -3  -3  13        0.12       -4.39      7.25 o 
  -2  -3  13       10.00       10.15      9.39 o 
  -1  -3  13       41.25       37.68      7.31 o 
   0  -3  13       35.86       49.42      8.02 o 
   1  -3  13        6.91        4.39      5.31 o 
   2  -3  13       28.28       27.96      9.39 o 
   3  -3  13       17.51       20.82      9.08 o 
  -4  -2  13       94.94       85.92     15.82 o 
  -3  -2  13      179.17      167.66     18.88 o 
  -2  -2  13        2.09       -0.08      3.27 o 
  -1  -2  13        9.12        6.86      4.21 o 
   0  -2  13      633.56      638.99     23.11 o 
   1  -2  13       21.82       33.58     10.15 o 
   2  -2  13       45.22       50.00     10.92 o 
   3  -2  13       18.19        7.96      6.63 o 
  -4  -1  13       34.94       50.10     13.27 o 
  -3  -1  13        0.17       -4.18      6.33 o 
  -2  -1  13        0.35        1.84      6.22 o 
  -1  -1  13        9.29       11.11      4.21 o 
   0  -1  13      106.80      109.64     18.88 o 
   1  -1  13      577.13      540.21     23.06 o 
   2  -1  13        0.27        0.61      4.29 o 
   3  -1  13      131.04      150.31     16.22 o 
   4  -1  13      134.40      131.12     16.12 o 
  -5   0  13       44.43       32.45     11.84 o 
  -4   0  13        9.15       10.61      8.67 o 
  -3   0  13       25.30       26.74      9.49 o 
  -2   0  13       10.62        4.49      5.82 o 
  -1   0  13       26.61       17.55      8.06 o 
   0   0  13       37.82       39.51      6.23 o 
   1   0  13        7.33       16.85      4.92 o 
   2   0  13        7.39        6.40      3.92 o 
   3   0  13        2.42        4.18      4.80 o 
   4   0  13       23.81       19.29      8.06 o 
   5   0  13       40.41       47.96     12.25 o 
  -5   1  13        2.37        0.10      7.35 o 
  -4   1  13      182.73      174.08     19.08 o 
  -3   1  13      256.60      282.66     22.04 o 
  -2   1  13       61.38       53.06     11.22 o 
  -1   1  13       26.55       24.59      8.57 o 
   0   1  13        6.16       16.12      7.35 o 
   1   1  13       84.43       91.01     11.33 o 
   2   1  13       34.04       33.69      9.69 o 
   3   1  13        9.30       11.94      6.12 o 
   4   1  13      104.73      121.53     14.90 o 
   5   1  13        1.63        1.63      4.80 o 
  -4   2  13       12.77        4.18      6.63 o 
  -3   2  13       77.61       70.00     12.65 o 
  -2   2  13      452.63      451.44     26.12 o 
  -1   2  13       36.58       35.61      9.18 o 
   0   2  13      622.54      560.01     27.45 o 
   1   2  13      114.17       97.45     12.55 o 
   2   2  13        5.57        2.91      2.64 o 
   3   2  13       16.94       17.14      7.04 o 
   4   2  13       41.35       32.45      9.18 o 
   5   2  13      118.75      115.21     16.02 o 
  -4   3  13       13.70       15.51      8.37 o 
  -3   3  13       87.53       94.49     14.39 o 
  -2   3  13       56.76       62.45     11.43 o 
  -1   3  13      112.93      111.49      9.78 o 
   0   3  13       27.19       27.15      5.83 o 
   1   3  13       35.29       45.80     10.51 o 
   2   3  13       48.36       59.90     10.92 o 
   3   3  13        0.82        3.95      3.45 o 
   4   3  13      254.19      282.45     21.02 o 
   5   3  13       78.30       92.96     14.39 o 
  -4   4  13       10.01        0.31      6.43 o 
  -3   4  13       60.61       68.84      9.17 o 
  -2   4  13        0.53        3.08      4.06 o 
  -1   4  13       29.81       39.75      7.14 o 
   0   4  13       35.24       30.52      6.42 o 
   1   4  13      205.12      237.56     19.08 o 
   2   4  13       15.22       11.63      7.04 o 
   3   4  13       48.45       52.93      7.44 o 
   4   4  13        6.11        7.25      5.20 o 
   5   4  13       17.31       16.63      7.45 o 
  -3   5  13       17.09       14.66      6.63 o 
  -2   5  13        1.61        1.71      4.69 o 
  -1   5  13        1.58        4.51      4.64 o 
   0   5  13       57.38       67.25     12.96 o 
   1   5  13       77.27       88.47     14.18 o 
   2   5  13        1.10        3.67      6.53 o 
   3   5  13        1.26        3.78      6.33 o 
   4   5  13       25.91       24.91      6.25 o 
  -2   6  13       21.04       21.53      6.61 o 
  -1   6  13       87.21       66.23     13.98 o 
   0   6  13      126.01      106.63     15.71 o 
   1   6  13       28.70       30.71     10.41 o 
   2   6  13      127.15      135.00     17.55 o 
   3   6  13        3.05        1.73      7.45 o 
   4   6  13        7.80        7.96      8.37 o 
  -1   7  13       25.42       12.76      9.49 o 
   0   7  13       53.04       62.45     14.69 o 
   1   7  13        3.18        8.67      8.98 o 
   2   7  13       38.40       53.37     13.88 o 
   3   7  13       86.87       73.57     15.10 o 
  -2  -3  14        1.08       -2.98      3.74 o 
  -1  -3  14       37.44       30.79      7.28 o 
   0  -3  14       27.24       28.37      7.35 o 
   1  -3  14       53.17       68.37     13.37 o 
  -3  -2  14        6.07        6.73      8.57 o 
  -2  -2  14       92.27       84.49     14.90 o 
  -1  -2  14        3.51        2.41      3.90 o 
   0  -2  14      134.64      128.13     11.12 o 
   1  -2  14       72.72       71.91      9.33 o 
   2  -2  14       21.43       26.12      9.18 o 
  -4  -1  14        7.72        6.94      9.18 o 
  -3  -1  14       98.92       78.37     14.90 o 
  -2  -1  14       30.14       23.27      9.59 o 
  -1  -1  14       16.34       13.57      8.27 o 
   0  -1  14        7.51       14.57      4.93 o 
   1  -1  14      136.23      126.47     12.30 o 
   2  -1  14       87.33       86.12     13.37 o 
   3  -1  14        2.33        7.65      6.02 o 
  -4   0  14       42.85       24.18     11.12 o 
  -3   0  14       82.25       80.72     14.29 o 
  -2   0  14      115.83       98.57     14.80 o 
  -1   0  14        4.60        6.53      6.53 o 
   0   0  14        1.34       -0.20      6.22 o 
   1   0  14      144.13      151.41     11.48 o 
   2   0  14       11.21        8.84      4.30 o 
   3   0  14       22.64       23.98      8.88 o 
   4   0  14       68.23       82.65     14.39 o 
  -4   1  14       16.36       13.88      8.57 o 
  -3   1  14       35.96       35.10     11.12 o 
  -2   1  14       18.27       24.69      9.39 o 
  -1   1  14       27.70       30.82      9.90 o 
   0   1  14        4.25        7.86      6.94 o 
   1   1  14        0.26       -1.33      5.20 o 
   2   1  14       83.35       87.48      8.95 o 
   3   1  14        6.30        8.37      6.22 o 
   4   1  14       44.93       59.69     12.45 o 
  -4   2  14       63.11       50.51     12.86 o 
  -3   2  14       28.51       27.55     10.41 o 
  -2   2  14      239.24      252.56     21.33 o 
  -1   2  14      159.39      153.57     16.84 o 
   0   2  14        0.79        0.20      5.92 o 
   1   2  14        6.16        6.84      6.63 o 
   2   2  14        2.07        1.76      3.32 o 
   3   2  14       69.33       80.61     12.55 o 
   4   2  14        7.55        2.76      5.00 o 
  -3   3  14       19.85       18.47      8.88 o 
  -2   3  14      100.32      101.53     14.49 o 
  -1   3  14       33.61       43.57     10.41 o 
   0   3  14      147.21      132.86     15.10 o 
   1   3  14       67.76       66.33     11.12 o 
   2   3  14       85.46       87.14     12.86 o 
   3   3  14      127.13      145.73     11.19 o 
   4   3  14        8.65       16.53      7.65 o 
  -3   4  14        0.72       -0.20      5.82 o 
  -2   4  14        5.94        8.47      7.45 o 
  -1   4  14       73.14       56.80      8.21 o 
   0   4  14       14.90       17.37      5.51 o 
   1   4  14       52.29       60.51     12.04 o 
   2   4  14       49.06       61.74     12.14 o 
   3   4  14        2.12       -1.73      6.12 o 
   4   4  14       12.97       10.10      6.84 o 
  -2   5  14        2.57        0.66      4.68 o 
  -1   5  14      112.00      110.65     10.73 o 
   0   5  14       14.96       14.29      8.78 o 
   1   5  14       23.72       32.14     10.51 o 
   2   5  14       30.24       30.61     10.20 o 
   3   5  14        7.82       16.43      9.29 o 
   4   5  14        0.57        0.61      6.73 o 
  -1   6  14        1.88       -2.24      7.45 o 
   0   6  14       69.50       91.53     15.71 o 
   1   6  14       18.60       16.73      9.80 o 
   2   6  14       14.33       21.84      9.59 o 
   3   6  14       27.51       31.94     11.63 o 
  -2  -2  15       62.64       45.72     13.16 o 
  -1  -2  15       13.70       13.67      9.39 o 
   0  -2  15       38.39       46.80      8.38 o 
   1  -2  15      115.42      106.74     11.29 o 
  -2  -1  15       28.58       28.78     11.12 o 
  -1  -1  15        0.34        3.16      7.14 o 
   0  -1  15        0.39       -1.84      7.14 o 
   1  -1  15       20.20       28.08      6.87 o 
   2  -1  15       39.83       35.10     10.31 o 
  -3   0  15       34.64       43.37     12.55 o 
  -2   0  15       76.19       70.10     13.98 o 
  -1   0  15      117.98      118.47     16.94 o 
   0   0  15        0.20        0.41      6.02 o 
   1   0  15        1.07        3.07      3.98 o 
   2   0  15       78.71       89.57      9.99 o 
   3   0  15       22.97       26.63      9.49 o 
  -3   1  15       29.46       33.37     11.53 o 
  -2   1  15       19.60       28.47     10.10 o 
  -1   1  15       63.85       72.25     13.78 o 
   0   1  15       59.66       49.80     11.84 o 
   1   1  15        5.96        9.80      7.65 o 
   2   1  15       79.40       94.81      9.81 o 
   3   1  15       42.51       50.00     11.43 o 
  -3   2  15       34.83       44.29     12.25 o 
  -2   2  15        3.41        5.31      7.25 o 
  -1   2  15        1.19       -0.20      6.02 o 
   0   2  15       61.46       71.94     12.65 o 
   1   2  15       20.36       18.27      8.78 o 
   2   2  15        6.88        8.57      7.04 o 
   3   2  15       28.73       45.92     10.61 o 
  -3   3  15       15.63       12.45      8.57 o 
  -2   3  15       11.03       10.10      8.57 o 
  -1   3  15      124.55      105.10     14.90 o 
   0   3  15      170.51      122.66     15.51 o 
   1   3  15      163.79      134.90     16.33 o 
  -2   4  15        4.90        4.59      7.86 o 
  -1   4  15        7.30        2.04      5.92 o 
   0   4  15      171.49      168.27     17.86 o 
   1   4  15       56.60       62.04     12.76 o 
   2   4  15        4.06        7.04      7.65 o 
   3   4  15       43.54       44.69     12.04 o 
  -1   5  15        0.61        0.71      8.47 o 
   0   5  15       34.29       24.18     10.41 o 
   1   5  15       12.67       20.82     10.10 o 
   2   5  15        1.33        4.80      7.76 o 
  -1   0  16        7.83       10.10      9.08 o 
   0   0  16       23.78       19.49      9.29 o 
   1   0  16        3.14        3.67      7.96 o 
  -2   1  16        7.75        6.94      8.37 o 
  -1   1  16       40.88       35.20     11.43 o 
   0   1  16      281.47      253.47     22.65 o 
   1   1  16        2.84        3.06      8.06 o 
   2   1  16       16.43       26.33     10.51 o 
  -2   2  16        3.34       -1.73      6.12 o 
  -1   2  16       36.46       37.86     11.53 o 
   0   2  16       50.10       63.67     13.37 o 
   1   2  16       71.51       71.63     13.47 o 
   2   2  16        8.07        1.02      6.53 o 
  -1   3  16       24.87       12.35      8.88 o 
   0   3  16       53.51       65.21     13.27 o 
                                                 
